# Supplementary material for: Bis(1,4,7-trithia­cyclo­nona­ne)nickel(II) bis­(tetra­fluorido­borate) nitro­methane disolvate
Source: Acta Crystallogr Sect E Struct Rep Online. 2011 Sep 30;67(Pt 10):m1417–8. doi: 10.1107/S1600536811037809 (PMC3201448; doi:10.1107/S1600536811037809)
Supplement: Supplementary file 1 [file e-67-m1417-sup1.cif]

##############################################################################
#                                                                            #
# This CIF contains the data in a paper accepted for publication in          #
# Acta Crystallographica Section E. It conforms to the requirements of       #
# Notes for Authors for Acta Crystallographica Section E, and has been       #
# peer reviewed under the auspices of the IUCr Commission on Journals.       #
#                                                                            #
# Full details of the Crystallographic Information File format               #
# are given in the paper "The Crystallographic Information File (CIF):       #
# a New Standard Archive File for Crystallography" by S. R. Hall, F. H.      #
# Allen and I. D. Brown [Acta Cryst. (1991), A47, 655-685].                  #
#                                                                            #
# The current version of the core CIF dictionary is obtainable from          #
# ftp://ftp.iucr.org/pub/cif_core.dic.                                       #
#                                                                            #
# Software is freely available for graphical display of the structure(s)     #
# in this CIF. For information consult the CIF software page                 #
# http://www.iucr.org/resources/cif/software.                                #
#                                                                            #
# This file may be used for bona fide research purposes within the           #
# scientific community so long as proper attribution is given to the journal # 
# article from which it was obtained.                                        #
#                                                                            #
##############################################################################
data_I
_audit_creation_method     SHELXL-97
_chemical_name_systematic
;
Bis(1,4,7-trithiacyclononane)nickel(II) bis(tetrafluoridoborate)
nitromethane disolvate
;
_chemical_name_common     ?
_chemical_formula_moiety     'C12 H24 Ni S6 2+, 2(B F4), 2(C H3 N O2)'
_chemical_formula_sum     'C14 H30 B2 F8 N2 Ni O4 S6'
_chemical_formula_iupac     '[Ni (C6 H12 S3)2](BF4)2, 2C H3 N O2'
_chemical_formula_weight     715.09
_chemical_melting_point     ?
_symmetry_cell_setting     monoclinic
_symmetry_space_group_name_H-M     'P 21/c'
_symmetry_space_group_name_Hall     '-P 2ybc'
loop_
    _symmetry_equiv_pos_as_xyz
    'x, y, z'
    '-x, y+1/2, -z+1/2'
    '-x, -y, -z'
    'x, -y-1/2, z-1/2'
_cell_length_a     9.1755(18)
_cell_length_b     19.825(4)
_cell_length_c     15.173(3)
_cell_angle_alpha     90.00
_cell_angle_beta     90.88(3)
_cell_angle_gamma     90.00
_cell_volume     2759.6(9)
_cell_formula_units_Z     4
_cell_measurement_reflns_used     241
_cell_measurement_theta_min     2.8051
_cell_measurement_theta_max     26.1794
_cell_measurement_temperature     200(2)
_exptl_crystal_description     needle
_exptl_crystal_colour     violet
_exptl_crystal_size_max     0.40
_exptl_crystal_size_mid     0.20
_exptl_crystal_size_min     0.10
_exptl_crystal_density_diffrn     1.721
_exptl_crystal_density_meas     ?
_exptl_crystal_density_method     'not measured'
_exptl_crystal_F_000     1464
_exptl_absorpt_coefficient_mu     1.237
_exptl_absorpt_correction_type     multi-scan
_exptl_absorpt_process_details     '(SADABS; Sheldrick, 2004)'
_exptl_absorpt_correction_T_min     0.3709
_exptl_absorpt_correction_T_max     0.9407
_exptl_special_details     ?
_diffrn_ambient_temperature     200(2)
_diffrn_radiation_type     MoK\a
_diffrn_radiation_wavelength     0.71073
_diffrn_radiation_monochromator     graphite
_diffrn_measurement_device_type
                             'Bruker SMART X2S benchtop crystallographic system'
_diffrn_measurement_method     'thin-slice \w'
_diffrn_detector_area_resol_mean     8.3330
_diffrn_reflns_number     25688
_diffrn_reflns_av_R_equivalents     0.0540
_diffrn_reflns_av_sigmaI/netI     0.0377
_diffrn_reflns_theta_min     1.69
_diffrn_reflns_theta_max     25.32
_diffrn_reflns_theta_full     25.32
_diffrn_measured_fraction_theta_max     0.974
_diffrn_measured_fraction_theta_full     0.974
_diffrn_reflns_limit_h_min     -10
_diffrn_reflns_limit_h_max     10
_diffrn_reflns_limit_k_min     -23
_diffrn_reflns_limit_k_max     23
_diffrn_reflns_limit_l_min     -18
_diffrn_reflns_limit_l_max     18
_refine_special_details
;
Refinement of <i>F</i>^2^ against ALL reflections. The weighted <i>R</i>-factor
<i>wR</i> and goodness of fit <i>S</i> are based on <i>F</i>^2^, conventional
<i>R</i>-factors <i>R</i> are based on <i>F</i>, with <i>F</i> set to zero for
negative <i>F</i>^2^. The threshold expression of <i>F</i>^2^ >
\s(<i>F</i>^2^) is used only for calculating <i>R</i>-factors(gt) <i>etc</i>.
and is not relevant to the choice of reflections for refinement.
<i>R</i>-factors based on <i>F</i>^2^ are statistically about twice as large
as those based on <i>F</i>, and <i>R</i>- factors based on ALL data will be
even larger.
;
_reflns_number_total     4889
_reflns_number_gt     3855
_reflns_threshold_expression     I>2\s(I)
_refine_ls_structure_factor_coef     Fsqd
_refine_ls_matrix_type     full
_refine_ls_R_factor_all     0.0522
_refine_ls_R_factor_gt     0.0373
_refine_ls_wR_factor_gt     0.0834
_refine_ls_wR_factor_ref     0.0902
_refine_ls_goodness_of_fit_ref     1.052
_refine_ls_restrained_S_all     1.115
_refine_ls_number_reflns     4889
_refine_ls_number_parameters     395
_refine_ls_number_restraints     258
_refine_ls_hydrogen_treatment     constr
_refine_ls_weighting_scheme     calc
_refine_ls_weighting_details
         'calc w=1/[\s^2^(Fo^2^)+(0.0364P)^2^+1.8397P] where P=(Fo^2^+2Fc^2^)/3'
_atom_sites_solution_hydrogens     geom
_atom_sites_solution_primary     direct
_atom_sites_solution_secondary     difmap
_refine_ls_shift/su_max     0.001
_refine_ls_shift/su_mean     0.000
_refine_diff_density_max     0.557
_refine_diff_density_min     -0.390
_refine_ls_extinction_method     none
_refine_ls_extinction_coef     .
loop_
    _atom_type_symbol
    _atom_type_description
    _atom_type_scat_dispersion_real
    _atom_type_scat_dispersion_imag
    _atom_type_scat_source
    C C 0.0033 0.0016 'International Tables Vol C Tables 4.2.6.8 and 6.1.1.4'
    H H 0.0000 0.0000 'International Tables Vol C Tables 4.2.6.8 and 6.1.1.4'
    B B 0.0013 0.0007 'International Tables Vol C Tables 4.2.6.8 and 6.1.1.4'
    F F 0.0171 0.0103 'International Tables Vol C Tables 4.2.6.8 and 6.1.1.4'
    S S 0.1246 0.1234 'International Tables Vol C Tables 4.2.6.8 and 6.1.1.4'
    Ni Ni 0.3393 1.1124 'International Tables Vol C Tables 4.2.6.8 and 6.1.1.4'
    O O 0.0106 0.0060 'International Tables Vol C Tables 4.2.6.8 and 6.1.1.4'
    N N 0.0061 0.0033 'International Tables Vol C Tables 4.2.6.8 and 6.1.1.4'
_computing_data_collection     'APEX2 (Bruker, 2007)'
_computing_cell_refinement     'SAINT (Bruker, 2007)'
_computing_data_reduction     'SAINT (Bruker, 2007)'
_computing_structure_solution     'SHELXS97 (Sheldrick, 2008)'
_computing_structure_refinement     'SHELXL97 (Sheldrick, 2008)'
_computing_molecular_graphics     'SHELXTL (Sheldrick, 2008)'
_computing_publication_material
                                  'SHELXTL (Sheldrick, 2008) and local programs'
loop_
    _atom_site_type_symbol
    _atom_site_label
    _atom_site_fract_x
    _atom_site_fract_y
    _atom_site_fract_z
    _atom_site_U_iso_or_equiv
    _atom_site_adp_type
    _atom_site_calc_flag
    _atom_site_refinement_flags
    _atom_site_occupancy
    _atom_site_symmetry_multiplicity
    _atom_site_disorder_assembly
    _atom_site_disorder_group
    Ni Ni1 1.0000 0.5000 0.5000 0.02711(14) Uani d S 1 2 . .
    S S1 0.74469(9) 0.49669(4) 0.53181(6) 0.0376(2) Uani d . 1 4 . .
    S S2 0.96856(9) 0.61209(4) 0.44732(5) 0.0370(2) Uani d . 1 4 . .
    S S3 1.03907(9) 0.54595(4) 0.64348(5) 0.0355(2) Uani d . 1 4 . .
    C C1 0.6840(4) 0.5643(2) 0.4602(2) 0.0458(9) Uani d . 1 4 . .
    H H1A 0.6825 0.5474 0.3988 0.055 Uiso calc R 1 4 . .
    H H1B 0.5826 0.5760 0.4754 0.055 Uiso calc R 1 4 . .
    C C2 0.7751(3) 0.62848(19) 0.4635(2) 0.0448(8) Uani d . 1 4 . .
    H H2A 0.7623 0.6506 0.5213 0.054 Uiso calc R 1 4 . .
    H H2B 0.7396 0.6599 0.4172 0.054 Uiso calc R 1 4 . .
    C C3 1.0551(4) 0.65842(18) 0.5360(2) 0.0447(8) Uani d . 1 4 . .
    H H3A 1.1620 0.6541 0.5303 0.054 Uiso calc R 1 4 . .
    H H3B 1.0303 0.7068 0.5291 0.054 Uiso calc R 1 4 . .
    C C4 1.0139(4) 0.63624(18) 0.6276(2) 0.0453(8) Uani d . 1 4 . .
    H H4A 0.9106 0.6479 0.6378 0.054 Uiso calc R 1 4 . .
    H H4B 1.0744 0.6610 0.6714 0.054 Uiso calc R 1 4 . .
    C C5 0.8694(4) 0.52059(18) 0.6949(2) 0.0421(8) Uani d . 1 4 . .
    H H5A 0.8742 0.4717 0.7076 0.051 Uiso calc R 1 4 . .
    H H5B 0.8613 0.5445 0.7519 0.051 Uiso calc R 1 4 . .
    C C6 0.7342(4) 0.5343(2) 0.6409(2) 0.0438(8) Uani d . 1 4 . .
    H H6A 0.7205 0.5836 0.6350 0.053 Uiso calc R 1 4 . .
    H H6B 0.6487 0.5158 0.6716 0.053 Uiso calc R 1 4 . .
    Ni Ni2 0.5000 0.5000 1.0000 0.02718(14) Uani d S 1 2 . .
    S S4 0.46860(9) 0.61205(4) 1.05263(5) 0.0370(2) Uani d . 1 4 . .
    S S5 0.53896(9) 0.54594(4) 0.85648(5) 0.0356(2) Uani d . 1 4 . .
    S S6 0.24477(9) 0.49668(4) 0.96823(6) 0.0376(2) Uani d . 1 4 . .
    C C7 0.5552(4) 0.65834(18) 0.9641(2) 0.0443(8) Uani d . 1 4 . .
    H H7A 0.5306 0.7067 0.9704 0.053 Uiso calc R 1 4 . .
    H H7B 0.6622 0.6540 0.9716 0.053 Uiso calc R 1 4 . .
    C C8 0.5141(4) 0.63632(18) 0.8721(2) 0.0443(8) Uani d . 1 4 . .
    H H8A 0.5746 0.6610 0.8294 0.053 Uiso calc R 1 4 . .
    H H8B 0.4108 0.6481 0.8601 0.053 Uiso calc R 1 4 . .
    C C9 0.3690(4) 0.52056(19) 0.8050(2) 0.0421(8) Uani d . 1 4 . .
    H H9A 0.3584 0.5443 0.7479 0.050 Uiso calc R 1 4 . .
    H H9B 0.3735 0.4716 0.7924 0.050 Uiso calc R 1 4 . .
    C C10 0.2341(4) 0.53443(19) 0.8593(2) 0.0436(8) Uani d . 1 4 . .
    H H10A 0.1474 0.5165 0.8276 0.052 Uiso calc R 1 4 . .
    H H10B 0.2215 0.5838 0.8655 0.052 Uiso calc R 1 4 . .
    C C11 0.1840(4) 0.56433(19) 1.0398(2) 0.0456(9) Uani d . 1 4 . .
    H H11A 0.0821 0.5758 1.0235 0.055 Uiso calc R 1 4 . .
    H H11B 0.1843 0.5475 1.1012 0.055 Uiso calc R 1 4 . .
    C C12 0.2751(4) 0.62830(19) 1.0366(2) 0.0452(9) Uani d . 1 4 . .
    H H12A 0.2419 0.6597 1.0829 0.054 Uiso calc R 1 4 . .
    H H12B 0.2593 0.6505 0.9788 0.054 Uiso calc R 1 4 . .
    B B1 0.5621(4) 0.3228(2) 0.3852(3) 0.0454(10) Uani d D 1 4 . .
    F F2 0.4223(3) 0.31428(16) 0.3592(2) 0.0965(10) Uani d DU 1 4 A .
    F F1 0.6404(15) 0.2690(6) 0.3621(9) 0.126(5) Uani d PDU 0.47(2) 4 A 1
    F F3 0.5603(13) 0.3216(7) 0.4745(5) 0.098(4) Uani d PDU 0.47(2) 4 A 1
    F F4 0.6175(16) 0.3788(7) 0.3580(12) 0.138(7) Uani d PDU 0.47(2) 4 A 1
    F F1' 0.6551(9) 0.2978(11) 0.3282(12) 0.161(7) Uani d PDU 0.53(2) 4 A 2
    F F3' 0.5895(16) 0.3014(8) 0.4656(8) 0.127(5) Uani d PDU 0.53(2) 4 A 2
    F F4' 0.5896(13) 0.3911(4) 0.3868(9) 0.090(3) Uani d PDU 0.53(2) 4 A 2
    B B2 0.9384(4) 0.6773(2) 0.8853(3) 0.0466(10) Uani d D 1 4 . .
    F F5 0.9375(14) 0.6777(8) 0.9741(5) 0.102(5) Uani d PDU 0.45(2) 4 B 1
    F F6 0.8808(17) 0.6223(7) 0.8555(13) 0.139(8) Uani d PDU 0.45(2) 4 B 1
    F F7 0.8620(15) 0.7319(6) 0.8613(10) 0.130(6) Uani d PDU 0.45(2) 4 B 1
    F F8 1.0777(3) 0.68555(16) 0.8592(2) 0.0960(10) Uani d DU 1 4 B .
    F F5' 0.9137(15) 0.6977(8) 0.9660(7) 0.135(6) Uani d PDU 0.55(2) 4 B 2
    F F6' 0.9095(12) 0.6092(4) 0.8865(8) 0.086(3) Uani d PDU 0.55(2) 4 B 2
    F F7' 0.8436(9) 0.7031(10) 0.8294(12) 0.163(7) Uani d PDU 0.55(2) 4 B 2
    N N1 0.5976(5) 0.3452(3) 0.6971(3) 0.0804(13) Uani d . 1 4 . .
    O O1 0.4758(5) 0.3253(4) 0.6821(3) 0.185(3) Uani d . 1 4 . .
    O O2 0.6242(8) 0.3969(3) 0.7308(5) 0.179(3) Uani d . 1 4 . .
    C C13 0.7127(5) 0.3000(2) 0.6732(3) 0.0674(12) Uani d . 1 4 . .
    H H13A 0.7133 0.2610 0.7130 0.101 Uiso calc R 1 4 . .
    H H13B 0.8065 0.3235 0.6780 0.101 Uiso calc R 1 4 . .
    H H13C 0.6971 0.2847 0.6124 0.101 Uiso calc R 1 4 . .
    N N2 0.9028(5) 0.6549(3) 0.1971(3) 0.0808(13) Uani d . 1 4 . .
    O O3 0.8747(8) 0.6035(3) 0.2312(5) 0.184(3) Uani d . 1 4 . .
    O O4 1.0248(5) 0.6746(4) 0.1823(3) 0.186(4) Uani d . 1 4 . .
    C C14 0.7875(5) 0.7002(2) 0.1735(3) 0.0678(12) Uani d . 1 4 . .
    H H14A 0.6936 0.6774 0.1803 0.102 Uiso calc R 1 4 . .
    H H14B 0.7983 0.7142 0.1120 0.102 Uiso calc R 1 4 . .
    H H14C 0.7918 0.7399 0.2118 0.102 Uiso calc R 1 4 . .
loop_
    _atom_site_aniso_label
    _atom_site_aniso_U_11
    _atom_site_aniso_U_22
    _atom_site_aniso_U_33
    _atom_site_aniso_U_12
    _atom_site_aniso_U_13
    _atom_site_aniso_U_23
    Ni1 0.0251(3) 0.0323(3) 0.0239(3) 0.0019(2) 0.0015(2) -0.0014(2)
    S1 0.0277(4) 0.0460(5) 0.0393(5) -0.0004(4) 0.0041(3) -0.0042(4)
    S2 0.0370(5) 0.0401(5) 0.0340(4) 0.0038(4) 0.0024(3) 0.0056(3)
    S3 0.0386(5) 0.0403(5) 0.0274(4) 0.0029(3) -0.0026(3) -0.0032(3)
    C1 0.0305(18) 0.063(2) 0.044(2) 0.0107(16) -0.0046(14) 0.0016(17)
    C2 0.0359(19) 0.050(2) 0.048(2) 0.0160(16) -0.0016(15) 0.0048(17)
    C3 0.049(2) 0.0345(19) 0.051(2) -0.0017(16) -0.0044(16) 0.0021(16)
    C4 0.054(2) 0.037(2) 0.045(2) -0.0006(16) -0.0049(16) -0.0117(15)
    C5 0.053(2) 0.047(2) 0.0269(17) -0.0001(16) 0.0105(14) -0.0012(14)
    C6 0.042(2) 0.052(2) 0.0376(19) 0.0048(16) 0.0141(15) -0.0005(16)
    Ni2 0.0252(3) 0.0323(3) 0.0240(3) 0.0022(2) 0.0000(2) 0.0015(2)
    S4 0.0371(5) 0.0399(5) 0.0339(4) 0.0037(4) -0.0006(3) -0.0052(3)
    S5 0.0391(5) 0.0402(5) 0.0276(4) 0.0022(3) 0.0043(3) 0.0032(3)
    S6 0.0276(4) 0.0455(5) 0.0396(5) -0.0010(4) -0.0022(3) 0.0039(4)
    C7 0.049(2) 0.0332(19) 0.051(2) -0.0044(16) 0.0063(16) -0.0011(15)
    C8 0.050(2) 0.037(2) 0.046(2) 0.0029(16) 0.0051(16) 0.0096(15)
    C9 0.049(2) 0.049(2) 0.0281(17) 0.0017(16) -0.0070(14) 0.0023(14)
    C10 0.044(2) 0.049(2) 0.0372(19) 0.0046(17) -0.0131(14) 0.0011(16)
    C11 0.0302(18) 0.063(2) 0.044(2) 0.0095(16) 0.0066(14) -0.0004(17)
    C12 0.038(2) 0.052(2) 0.045(2) 0.0158(16) 0.0034(15) -0.0059(17)
    B1 0.040(2) 0.049(3) 0.047(2) 0.0007(19) -0.0008(18) 0.000(2)
    F2 0.0520(16) 0.097(2) 0.140(3) -0.0027(15) -0.0223(15) -0.0342(19)
    F1 0.130(10) 0.091(7) 0.159(11) 0.067(6) 0.022(7) -0.010(6)
    F3 0.129(7) 0.122(9) 0.045(5) 0.035(6) 0.016(4) -0.011(5)
    F4 0.123(9) 0.145(12) 0.145(12) -0.047(9) -0.026(8) 0.123(11)
    F1' 0.070(5) 0.256(16) 0.160(11) -0.004(7) 0.037(6) -0.144(11)
    F3' 0.138(9) 0.120(8) 0.123(9) -0.064(7) -0.051(7) 0.083(7)
    F4' 0.094(6) 0.061(4) 0.115(7) -0.025(4) -0.009(5) -0.008(5)
    B2 0.042(2) 0.050(3) 0.047(2) -0.002(2) 0.0008(18) -0.002(2)
    F5 0.123(8) 0.142(10) 0.039(5) 0.034(7) -0.012(5) 0.018(5)
    F6 0.125(10) 0.152(14) 0.140(13) -0.047(10) 0.023(8) -0.120(12)
    F7 0.132(10) 0.086(7) 0.171(12) 0.067(7) -0.030(7) 0.003(7)
    F8 0.0526(16) 0.098(2) 0.138(3) -0.0020(15) 0.0230(16) 0.0343(19)
    F5' 0.151(9) 0.131(8) 0.123(9) -0.073(7) 0.059(7) -0.094(7)
    F6' 0.094(5) 0.059(4) 0.104(7) -0.023(3) 0.011(4) 0.000(4)
    F7' 0.067(5) 0.248(15) 0.175(11) -0.005(7) -0.035(5) 0.147(11)
    N1 0.066(3) 0.100(4) 0.077(3) 0.028(3) 0.022(2) 0.043(3)
    O1 0.054(3) 0.376(11) 0.125(4) 0.029(4) 0.000(2) 0.095(5)
    O2 0.275(8) 0.060(3) 0.206(6) 0.029(4) 0.132(6) 0.008(3)
    C13 0.065(3) 0.071(3) 0.066(3) 0.004(2) 0.004(2) -0.001(2)
    N2 0.068(3) 0.101(4) 0.073(3) 0.026(3) -0.023(2) -0.044(3)
    O3 0.278(8) 0.060(3) 0.209(6) 0.032(4) -0.133(6) -0.008(4)
    O4 0.052(3) 0.376(11) 0.131(4) 0.028(4) 0.002(2) -0.097(5)
    C14 0.067(3) 0.068(3) 0.068(3) 0.004(2) -0.003(2) 0.000(2)
_geom_special_details
;
All e.s.d.'s (except the e.s.d. in the dihedral angle between two l.s. planes)
are estimated using the full covariance matrix. The cell e.s.d.'s are taken
into account individually in the estimation of e.s.d.'s in distances, angles
and torsion angles; correlations between e.s.d.'s in cell parameters are only
used when they are defined by crystal symmetry. An approximate (isotropic)
treatment of cell e.s.d.'s is used for estimating e.s.d.'s involving l.s.
planes.
;
loop_
    _geom_bond_atom_site_label_1
    _geom_bond_atom_site_label_2
    _geom_bond_site_symmetry_2
    _geom_bond_distance
    _geom_bond_publ_flag
    Ni1 S2 3_766 2.3776(9) ?
    Ni1 S2 . 2.3776(9) ?
    Ni1 S3 . 2.3820(9) ?
    Ni1 S3 3_766 2.3821(9) ?
    Ni1 S1 3_766 2.3999(9) ?
    Ni1 S1 . 2.3999(9) ?
    S1 C1 . 1.808(4) ?
    S1 C6 . 1.819(3) ?
    S2 C3 . 1.803(4) ?
    S2 C2 . 1.825(3) ?
    S3 C4 . 1.820(4) ?
    S3 C5 . 1.822(3) ?
    C1 C2 . 1.523(5) ?
    C1 H1A . 0.9900 ?
    C1 H1B . 0.9900 ?
    C2 H2A . 0.9900 ?
    C2 H2B . 0.9900 ?
    C3 C4 . 1.512(5) ?
    C3 H3A . 0.9900 ?
    C3 H3B . 0.9900 ?
    C4 H4A . 0.9900 ?
    C4 H4B . 0.9900 ?
    C5 C6 . 1.500(5) ?
    C5 H5A . 0.9900 ?
    C5 H5B . 0.9900 ?
    C6 H6A . 0.9900 ?
    C6 H6B . 0.9900 ?
    Ni2 S4 3_667 2.3795(9) ?
    Ni2 S4 . 2.3795(9) ?
    Ni2 S6 3_667 2.3846(10) ?
    Ni2 S6 . 2.3846(10) ?
    Ni2 S5 . 2.3923(9) ?
    Ni2 S5 3_667 2.3923(9) ?
    S4 C12 . 1.817(3) ?
    S4 C7 . 1.819(4) ?
    S5 C9 . 1.805(3) ?
    S5 C8 . 1.822(4) ?
    S6 C10 . 1.815(3) ?
    S6 C11 . 1.819(4) ?
    C7 C8 . 1.505(5) ?
    C7 H7A . 0.9900 ?
    C7 H7B . 0.9900 ?
    C8 H8A . 0.9900 ?
    C8 H8B . 0.9900 ?
    C9 C10 . 1.522(5) ?
    C9 H9A . 0.9900 ?
    C9 H9B . 0.9900 ?
    C10 H10A . 0.9900 ?
    C10 H10B . 0.9900 ?
    C11 C12 . 1.520(5) ?
    C11 H11A . 0.9900 ?
    C11 H11B . 0.9900 ?
    C12 H12A . 0.9900 ?
    C12 H12B . 0.9900 ?
    B1 F4 . 1.291(8) ?
    B1 F3' . 1.312(8) ?
    B1 F1' . 1.321(8) ?
    B1 F1 . 1.336(8) ?
    B1 F2 . 1.347(5) ?
    B1 F3 . 1.355(8) ?
    B1 F4' . 1.377(8) ?
    B2 F6 . 1.289(9) ?
    B2 F7' . 1.310(8) ?
    B2 F5' . 1.312(8) ?
    B2 F7 . 1.338(8) ?
    B2 F5 . 1.348(8) ?
    B2 F8 . 1.354(5) ?
    B2 F6' . 1.375(8) ?
    N1 O2 . 1.170(7) ?
    N1 O1 . 1.204(7) ?
    N1 C13 . 1.435(6) ?
    C13 H13A . 0.9800 ?
    C13 H13B . 0.9800 ?
    C13 H13C . 0.9800 ?
    N2 O3 . 1.174(7) ?
    N2 O4 . 1.210(6) ?
    N2 C14 . 1.428(6) ?
    C14 H14A . 0.9800 ?
    C14 H14B . 0.9800 ?
    C14 H14C . 0.9800 ?
loop_
    _geom_angle_atom_site_label_1
    _geom_angle_atom_site_label_2
    _geom_angle_atom_site_label_3
    _geom_angle_site_symmetry_1
    _geom_angle_site_symmetry_3
    _geom_angle
    _geom_angle_publ_flag
    S2 Ni1 S2 3_766 . 180.0000(10)
                                 ?
    S2 Ni1 S3 3_766 . 91.97(3) ?
    S2 Ni1 S3 . . 88.03(3) ?
    S2 Ni1 S3 3_766 3_766 88.03(3) ?
    S2 Ni1 S3 . 3_766 91.97(3) ?
    S3 Ni1 S3 . 3_766 180.0 ?
    S2 Ni1 S1 3_766 3_766 88.82(3) ?
    S2 Ni1 S1 . 3_766 91.18(3) ?
    S3 Ni1 S1 . 3_766 92.27(4) ?
    S3 Ni1 S1 3_766 3_766 87.73(4) ?
    S2 Ni1 S1 3_766 . 91.18(3) ?
    S2 Ni1 S1 . . 88.82(3) ?
    S3 Ni1 S1 . . 87.73(4) ?
    S3 Ni1 S1 3_766 . 92.27(4) ?
    S1 Ni1 S1 3_766 . 180.0 ?
    C1 S1 C6 . . 102.91(17) ?
    C1 S1 Ni1 . . 98.70(12) ?
    C6 S1 Ni1 . . 103.71(12) ?
    C3 S2 C2 . . 103.14(17) ?
    C3 S2 Ni1 . . 100.11(12) ?
    C2 S2 Ni1 . . 103.56(12) ?
    C4 S3 C5 . . 102.74(17) ?
    C4 S3 Ni1 . . 103.76(11) ?
    C5 S3 Ni1 . . 99.66(11) ?
    C2 C1 S1 . . 115.8(2) ?
    C2 C1 H1A . . 108.3 ?
    S1 C1 H1A . . 108.3 ?
    C2 C1 H1B . . 108.3 ?
    S1 C1 H1B . . 108.3 ?
    H1A C1 H1B . . 107.4 ?
    C1 C2 S2 . . 112.4(2) ?
    C1 C2 H2A . . 109.1 ?
    S2 C2 H2A . . 109.1 ?
    C1 C2 H2B . . 109.1 ?
    S2 C2 H2B . . 109.1 ?
    H2A C2 H2B . . 107.9 ?
    C4 C3 S2 . . 115.1(3) ?
    C4 C3 H3A . . 108.5 ?
    S2 C3 H3A . . 108.5 ?
    C4 C3 H3B . . 108.5 ?
    S2 C3 H3B . . 108.5 ?
    H3A C3 H3B . . 107.5 ?
    C3 C4 S3 . . 112.0(2) ?
    C3 C4 H4A . . 109.2 ?
    S3 C4 H4A . . 109.2 ?
    C3 C4 H4B . . 109.2 ?
    S3 C4 H4B . . 109.2 ?
    H4A C4 H4B . . 107.9 ?
    C6 C5 S3 . . 114.9(2) ?
    C6 C5 H5A . . 108.5 ?
    S3 C5 H5A . . 108.5 ?
    C6 C5 H5B . . 108.5 ?
    S3 C5 H5B . . 108.5 ?
    H5A C5 H5B . . 107.5 ?
    C5 C6 S1 . . 111.6(2) ?
    C5 C6 H6A . . 109.3 ?
    S1 C6 H6A . . 109.3 ?
    C5 C6 H6B . . 109.3 ?
    S1 C6 H6B . . 109.3 ?
    H6A C6 H6B . . 108.0 ?
    S4 Ni2 S4 3_667 . 180.00(4) ?
    S4 Ni2 S6 3_667 3_667 88.28(3) ?
    S4 Ni2 S6 . 3_667 91.72(3) ?
    S4 Ni2 S6 3_667 . 91.72(3) ?
    S4 Ni2 S6 . . 88.28(3) ?
    S6 Ni2 S6 3_667 . 180.00(4) ?
    S4 Ni2 S5 3_667 . 91.68(3) ?
    S4 Ni2 S5 . . 88.32(3) ?
    S6 Ni2 S5 3_667 . 90.78(4) ?
    S6 Ni2 S5 . . 89.22(4) ?
    S4 Ni2 S5 3_667 3_667 88.32(3) ?
    S4 Ni2 S5 . 3_667 91.68(3) ?
    S6 Ni2 S5 3_667 3_667 89.22(4) ?
    S6 Ni2 S5 . 3_667 90.78(4) ?
    S5 Ni2 S5 . 3_667 180.00(4) ?
    C12 S4 C7 . . 104.40(17) ?
    C12 S4 Ni2 . . 104.10(12) ?
    C7 S4 Ni2 . . 99.60(12) ?
    C9 S5 C8 . . 102.78(17) ?
    C9 S5 Ni2 . . 98.47(11) ?
    C8 S5 Ni2 . . 103.58(11) ?
    C10 S6 C11 . . 103.12(17) ?
    C10 S6 Ni2 . . 102.22(12) ?
    C11 S6 Ni2 . . 99.66(12) ?
    C8 C7 S4 . . 115.6(2) ?
    C8 C7 H7A . . 108.4 ?
    S4 C7 H7A . . 108.4 ?
    C8 C7 H7B . . 108.4 ?
    S4 C7 H7B . . 108.4 ?
    H7A C7 H7B . . 107.4 ?
    C7 C8 S5 . . 112.1(2) ?
    C7 C8 H8A . . 109.2 ?
    S5 C8 H8A . . 109.2 ?
    C7 C8 H8B . . 109.2 ?
    S5 C8 H8B . . 109.2 ?
    H8A C8 H8B . . 107.9 ?
    C10 C9 S5 . . 114.8(2) ?
    C10 C9 H9A . . 108.6 ?
    S5 C9 H9A . . 108.6 ?
    C10 C9 H9B . . 108.6 ?
    S5 C9 H9B . . 108.6 ?
    H9A C9 H9B . . 107.5 ?
    C9 C10 S6 . . 112.7(2) ?
    C9 C10 H10A . . 109.1 ?
    S6 C10 H10A . . 109.1 ?
    C9 C10 H10B . . 109.1 ?
    S6 C10 H10B . . 109.1 ?
    H10A C10 H10B . . 107.8 ?
    C12 C11 S6 . . 115.0(2) ?
    C12 C11 H11A . . 108.5 ?
    S6 C11 H11A . . 108.5 ?
    C12 C11 H11B . . 108.5 ?
    S6 C11 H11B . . 108.5 ?
    H11A C11 H11B . . 107.5 ?
    C11 C12 S4 . . 112.6(2) ?
    C11 C12 H12A . . 109.1 ?
    S4 C12 H12A . . 109.1 ?
    C11 C12 H12B . . 109.1 ?
    S4 C12 H12B . . 109.1 ?
    H12A C12 H12B . . 107.8 ?
data_global
_journal_date_recd_electronic     2011-06-28
_journal_date_accepted     2011-09-15
_journal_name_full     'Acta Crystallographica, Section E'
_journal_year     2011
_journal_volume     67
_journal_issue     10
_journal_page_first     m1417
_journal_page_last     m1418
_journal_paper_category     QM
_journal_coeditor_code     BR2171
_publ_contact_author_name     'John P. Lee'
_publ_contact_author_address
;
The University of Tennessee at Chattanoga, Chattanooga, TN 37403, USA
;
_publ_contact_author_email     'John-Lee@utc.edu'
_publ_contact_author_fax     ?
_publ_contact_author_phone     '423-425-4488'
_publ_section_title
;
Bis(1,4,7-trithiacyclononane)nickel(II) bis(tetrafluoridoborate) nitromethane
disolvate
;
loop_
    _publ_author_name
    _publ_author_footnote
    _publ_author_address
    'Lee, John P.' .
;
Department of Chemistry, The University of Tennessee at Chattanoga, Chattanooga,
TN 37403, USA
;
    'Grant, Gregory J.' .
;
Department of Chemistry, The University of Tennessee at Chattanoga, Chattanooga,
TN 37403, USA
;
    'Noll, Bruce C.' .
;
Crystallographic Systems, Bruker AXS Inc.
5465 East Cheryl Parkway, Madison, WI 53711, USA
;
