# Supplementary material for: Bis(1,4,7-trithia­cyclo­nona­ne)nickel(II) bis­(tetra­fluorido­borate) nitro­methane disolvate
Source: Acta Crystallogr Sect E Struct Rep Online. 2011 Sep 30;67(Pt 10):m1417–8. doi: 10.1107/S1600536811037809 (PMC3201448; doi:10.1107/S1600536811037809)
Supplement: Supplementary file 2 [file e-67-m1417-Isup2.hkl]

# 
# h,k,l, Fc-squared, Fo-squared, sigma(Fo-squared) and status flag 
# 
data_I
_shelx_title ' sad in P2(1)/c' 
_shelx_refln_list_code          4 
_shelx_F_calc_maximum      287.69 
_exptl_crystal_F_000      1464.00 
_reflns_d_resolution_high  0.8310 
 
loop_ 
 _symmetry_equiv_pos_as_xyz 
 'x, y, z' 
 '-x, y+1/2, -z+1/2' 
 '-x, -y, -z' 
 'x, -y-1/2, z-1/2' 
 
_cell_length_a     9.1755 
_cell_length_b    19.8247 
_cell_length_c    15.1728 
_cell_angle_alpha  90.000 
_cell_angle_beta   90.876 
_cell_angle_gamma  90.000 
 
_shelx_F_squared_multiplier     1.000 
 
loop_ 
 _refln_index_h 
 _refln_index_k 
 _refln_index_l 
 _refln_F_squared_calc 
 _refln_F_squared_meas 
 _refln_F_squared_sigma 
 _refln_observed_status 
   1   0   0        0.01       -4.39      4.39 o 
   2   0   0    60310.01    61915.98   1530.50 o 
   3   0   0        0.02        1.77     10.71 o 
   4   0   0    45630.72    48708.99   1200.43 o 
   5   0   0        0.13       20.19      9.17 o 
   6   0   0      172.31      128.83     12.35 o 
   7   0   0        0.13        7.52     16.45 o 
   8   0   0     3381.64     3344.36    150.59 o 
   9   0   0        0.46        8.73     33.60 o 
   1   1   0        0.00        1.72      2.92 o 
   2   1   0    21849.17    23531.82    411.33 o 
   3   1   0        0.12       -6.62      6.62 o 
   4   1   0     1038.90     1047.84     22.64 o 
   5   1   0        0.00       -5.25      5.25 o 
   6   1   0      313.91      308.46     11.50 o 
   7   1   0        0.21       -7.95     15.68 o 
   8   1   0       36.24       38.95     11.16 o 
   9   1   0        0.01      -16.04     16.04 o 
   1   2   0        0.03       -4.27      4.27 o 
   2   2   0      677.64      798.50     20.49 o 
   3   2   0        0.15        9.85      3.79 o 
   4   2   0    37069.67    37220.58    648.05 o 
   5   2   0        0.17       11.16      7.47 o 
   6   2   0      849.24      824.86     21.35 o 
   7   2   0        0.03       -1.83      9.78 o 
   8   2   0     7398.38     7705.35    223.00 o 
   9   2   0        0.00        8.90     22.54 o 
   1   3   0        0.08        0.52      2.68 o 
   2   3   0       61.50       66.43      7.18 o 
   3   3   0        0.20       11.47      4.84 o 
   4   3   0     3418.49     3377.19     65.08 o 
   5   3   0        0.01        9.07      5.14 o 
   6   3   0      380.39      417.79     13.93 o 
   7   3   0        0.07        6.08     11.36 o 
   8   3   0       25.03       28.39     15.77 o 
   9   3   0        0.02        5.53     22.37 o 
   0   4   0      101.51      137.15      8.78 o 
   1   4   0        0.02        1.59      4.42 o 
   2   4   0    21038.82    21400.18    371.74 o 
   3   4   0        0.07        9.25      5.05 o 
   4   4   0     8867.47     8806.16    220.46 o 
   5   4   0        0.17       14.19      7.62 o 
   6   4   0      139.54      135.02     11.65 o 
   7   4   0        0.01       10.63     12.75 o 
   8   4   0     5848.33     6507.03    260.10 o 
   9   4   0        0.00        7.17     20.23 o 
   1   5   0        0.03        0.57      4.72 o 
   2   5   0     6120.59     6118.09    111.49 o 
   3   5   0        0.00       -4.97      4.97 o 
   4   5   0     1648.39     1504.16     39.19 o 
   5   5   0        0.00       16.73     10.75 o 
   6   5   0     4577.28     5194.67    133.72 o 
   7   5   0        0.12       -3.55     14.20 o 
   8   5   0      349.05      339.58     37.95 o 
   9   5   0        0.03       -0.79     20.72 o 
  10   5   0      296.52      139.40     70.18 o 
   0   6   0    82767.20    82693.52   2023.29 o 
   1   6   0        0.09        0.18      7.04 o 
   2   6   0     2590.70     2525.76     47.76 o 
   3   6   0        0.28        8.55      5.70 o 
   4   6   0    15330.68    16348.35    383.97 o 
   5   6   0        0.07        5.73      7.28 o 
   6   6   0     1066.94     1253.65     37.67 o 
   7   6   0        0.06       -5.55     13.43 o 
   8   6   0     5008.64     5099.42    172.63 o 
   9   6   0        0.00        0.66     25.50 o 
  10   6   0        9.86       83.58     69.71 o 
   1   7   0        0.07        1.91      7.42 o 
   2   7   0    16647.89    17656.07    356.37 o 
   3   7   0        0.01       15.51      7.10 o 
   4   7   0     9451.87     9962.73    236.41 o 
   5   7   0        0.00       -7.36      8.30 o 
   6   7   0     7649.17     8264.54    210.17 o 
   7   7   0        0.03        4.74     15.68 o 
   8   7   0     2299.89     2669.27     96.35 o 
   9   7   0        0.04       -6.33     23.76 o 
  10   7   0      946.67     1059.64     58.11 o 
   0   8   0    15405.34    16401.89    432.64 o 
   1   8   0        1.08       12.91      5.98 o 
   2   8   0       13.22       20.59      5.33 o 
   3   8   0        0.15        3.72      5.09 o 
   4   8   0    14644.39    14295.85    354.50 o 
   5   8   0        0.01        7.25      9.04 o 
   6   8   0      786.14      860.78     33.92 o 
   7   8   0        0.14        5.70     17.90 o 
   8   8   0    11758.91    12173.88    438.40 o 
   9   8   0        0.03        4.59     25.40 o 
  10   8   0       68.51       59.55     28.27 o 
   1   9   0        0.11       -1.40      8.78 o 
   2   9   0       11.98       29.16     11.15 o 
   3   9   0        0.96       -5.53      5.81 o 
   4   9   0      552.88      435.98     29.07 o 
   5   9   0        0.52        1.37      9.57 o 
   6   9   0     1706.57     1581.96     61.36 o 
   7   9   0        0.00      -17.34     17.38 o 
   8   9   0      506.73      571.83     37.47 o 
   9   9   0        0.00        0.05     27.99 o 
  10   9   0       24.07       58.32     28.19 o 
   0  10   0    18508.62    19199.88    674.73 o 
   1  10   0        1.01        6.20      9.97 o 
   2  10   0        8.07       13.75      7.08 o 
   3  10   0        0.12        1.24      9.96 o 
   4  10   0     6445.54     6445.82    138.20 o 
   5  10   0        0.04       -0.76     10.10 o 
   6  10   0        7.33       37.62     15.08 o 
   7  10   0        0.07      -11.33     28.01 o 
   8  10   0     4130.41     4483.15    172.74 o 
   9  10   0        0.00       -9.29     45.13 o 
   1  11   0        0.06       16.95     10.15 o 
   2  11   0     6503.90     6401.89    149.28 o 
   3  11   0        0.00       -0.06      8.89 o 
   4  11   0      377.47      302.32     21.22 o 
   5  11   0        0.05       22.18     14.60 o 
   6  11   0     1629.37     1431.62     72.09 o 
   7  11   0        0.06       55.43     20.42 o 
   8  11   0      690.68      770.29     46.06 o 
   9  11   0        0.03       47.23     31.60 o 
   0  12   0       89.02       -9.34     25.63 o 
   1  12   0        0.07       -9.80      9.80 o 
   2  12   0      503.51      690.09     24.42 o 
   3  12   0        0.01        1.60     10.81 o 
   4  12   0     1072.84      880.04     39.47 o 
   5  12   0        0.00       -6.43     16.41 o 
   6  12   0      193.14      178.33     19.03 o 
   7  12   0        0.24       58.77     21.31 o 
   8  12   0     1765.80     1764.17     80.92 o 
   9  12   0        0.03       24.62     31.97 o 
   1  13   0        0.02      -15.27     15.27 o 
   2  13   0     1386.99     1532.28     46.02 o 
   3  13   0        0.06       -2.51      9.05 o 
   4  13   0     1803.42     1807.75     63.61 o 
   5  13   0        0.07       20.11     13.04 o 
   6  13   0      467.77      528.92     44.82 o 
   7  13   0        0.00       11.22     37.82 o 
   8  13   0      650.10      677.96     45.27 o 
   9  13   0        0.02      -29.67     52.19 o 
   0  14   0       53.34       49.46     15.54 o 
   1  14   0        0.05      -23.67     23.67 o 
   2  14   0     4093.57     3946.08    106.21 o 
   3  14   0        0.19       -1.10     13.50 o 
   4  14   0     2464.38     2597.59    117.73 o 
   5  14   0        0.01       16.03     19.18 o 
   6  14   0      370.62      364.30     29.19 o 
   7  14   0        0.10        9.95     21.48 o 
   8  14   0     2495.72     2689.87    114.88 o 
   1  15   0        0.04       15.17     15.63 o 
   2  15   0       10.34       10.65     11.20 o 
   3  15   0        0.01      -10.40     10.40 o 
   4  15   0      167.54      203.70     19.72 o 
   5  15   0        0.63      -12.31     16.89 o 
   6  15   0      119.55      178.29     32.80 o 
   7  15   0        0.11       -5.65     37.28 o 
   8  15   0       12.48       54.33     42.83 o 
   0  16   0     6415.03     7114.32    263.08 o 
   1  16   0        0.02      -14.20     25.48 o 
   2  16   0      270.79      302.93     18.45 o 
   3  16   0        0.03        8.80     11.57 o 
   4  16   0     5383.58     5575.26    204.80 o 
   5  16   0        0.21       11.00     15.19 o 
   6  16   0       99.32      116.64     40.51 o 
   7  16   0        0.18       43.14     23.66 o 
   8  16   0     1244.10     1270.93     68.78 o 
   1  17   0        0.27       16.73     13.55 o 
   2  17   0        1.32        4.73     11.59 o 
   3  17   0        0.00       -4.73     34.94 o 
   4  17   0       17.85       51.69     27.36 o 
   5  17   0        0.14      -17.85     21.22 o 
   6  17   0      185.84      129.98     33.66 o 
   7  17   0        0.05       23.04    110.48 o 
   0  18   0    10311.35     9948.81    363.14 o 
   1  18   0        0.00        7.59     13.78 o 
   2  18   0     2765.23     2548.81     76.27 o 
   3  18   0        0.02       27.73     19.13 o 
   4  18   0     4026.13     3942.29    140.78 o 
   5  18   0        0.07      -15.82     21.34 o 
   6  18   0      114.19       89.13     75.37 o 
   7  18   0        0.00       25.98     24.44 o 
   1  19   0        0.00       -0.19     14.62 o 
   2  19   0      362.12      395.14     23.05 o 
   3  19   0        0.11        6.55     17.21 o 
   4  19   0      959.91     1036.28     48.14 o 
   5  19   0        0.00       11.34     29.13 o 
   6  19   0      549.84      667.17     96.63 o 
   0  20   0     4717.06     4717.43    183.89 o 
   1  20   0        0.04        9.05     14.77 o 
   2  20   0      888.16      927.30     47.58 o 
   3  20   0        0.01       36.71     17.76 o 
   4  20   0     2257.53     2300.39     80.29 o 
   5  20   0        0.01       22.09     35.38 o 
   1  21   0        0.16        2.58     23.29 o 
   2  21   0      124.79      126.18     25.68 o 
   3  21   0        0.02       24.85     17.22 o 
   4  21   0      164.54      237.44     30.32 o 
   5  21   0        0.09       40.41     41.47 o 
   0  22   0     1067.34     1022.77     56.39 o 
   1  22   0        0.05       19.41     16.32 o 
   2  22   0       74.26      108.63     20.11 o 
   3  22   0        0.00       23.63     18.45 o 
   4  22   0     1395.86     1165.19    103.86 o 
   1  23   0        0.02       -9.13     21.61 o 
   2  23   0        3.09       43.89     27.95 o 
  -9   1   1      231.59      203.57     31.61 o 
  -8   1   1      233.14      245.48     19.79 o 
  -7   1   1     5688.76     6434.45    182.78 o 
  -6   1   1     4747.71     4955.60    107.24 o 
  -5   1   1    11149.94    11800.31    221.21 o 
  -4   1   1     3667.83     3486.43     63.29 o 
  -3   1   1    53407.04    55060.52   1009.14 o 
  -2   1   1     1165.52     1246.65     23.60 o 
  -1   1   1    36272.63    34958.98    673.75 o 
   0   1   1        0.04       -1.23      1.23 o 
   1   1   1    36119.46    35288.18    993.69 o 
   2   1   1     1153.71     1233.14     24.11 o 
   3   1   1    53124.57    53599.99   1009.87 o 
   4   1   1     3680.67     3376.46     64.06 o 
   5   1   1    11194.57    11350.12    210.29 o 
   6   1   1     4771.34     4686.54    139.51 o 
   7   1   1     5610.41     6004.95    196.92 o 
   8   1   1      237.39      278.28     15.66 o 
   9   1   1      226.51      218.69     32.38 o 
  -9   2   1      216.11      284.79     50.22 o 
  -8   2   1      105.23       95.27     12.64 o 
  -7   2   1      400.64      369.48     15.54 o 
  -6   2   1      319.42      343.94     12.66 o 
  -5   2   1      366.22      402.09     13.24 o 
  -4   2   1      470.32      479.49     11.31 o 
  -3   2   1     8311.85     8999.48    166.61 o 
  -2   2   1     2851.55     2879.72     57.43 o 
  -1   2   1      246.60      201.35      8.36 o 
   0   2   1     1232.35     1168.01     27.79 o 
   1   2   1      239.20      193.79      5.80 o 
   2   2   1     2730.94     2824.29     53.28 o 
   3   2   1     8131.15     8803.45    154.84 o 
   4   2   1      474.32      480.01     13.58 o 
   5   2   1      372.85      387.27     12.84 o 
   6   2   1      329.87      339.53     14.24 o 
   7   2   1      396.08      354.58     18.20 o 
   8   2   1       97.49      112.48     14.07 o 
   9   2   1      214.22      233.18     33.62 o 
  -9   3   1      213.19      196.86     21.66 o 
  -8   3   1      653.08      624.46     30.25 o 
  -7   3   1     2311.78     2319.45     63.56 o 
  -6   3   1      884.48      922.08     22.64 o 
  -5   3   1       50.56      106.26     10.47 o 
  -4   3   1        5.58        5.42      3.85 o 
  -3   3   1     6353.94     6611.77    129.93 o 
  -2   3   1     1780.48     1747.83     32.27 o 
  -1   3   1    30406.30    31475.38    573.58 o 
   0   3   1        0.07       -5.30      5.30 o 
   1   3   1    30263.29    30401.02    525.23 o 
   2   3   1     1791.01     1738.04     33.54 o 
   3   3   1     6255.18     6541.08    115.46 o 
   4   3   1        3.08       -6.21      6.21 o 
   5   3   1       47.80      101.90      6.74 o 
   6   3   1      850.95      899.39     26.15 o 
   7   3   1     2214.34     2162.75     60.61 o 
   8   3   1      651.61      632.17     35.23 o 
   9   3   1      190.18      128.16     22.79 o 
 -10   4   1       42.36       86.00     60.54 o 
  -9   4   1       89.47       95.06     21.96 o 
  -8   4   1       88.56       92.12     16.86 o 
  -7   4   1       99.34       90.59     10.96 o 
  -6   4   1       11.75       13.26      7.27 o 
  -5   4   1      307.66      319.93     14.47 o 
  -4   4   1     4435.15     4830.47    106.93 o 
  -3   4   1        0.02        4.72      5.79 o 
  -2   4   1       58.42       16.80      3.92 o 
  -1   4   1     9648.30     9477.74    171.05 o 
   0   4   1     3243.95     3200.87     65.56 o 
   1   4   1     9481.20     9248.88    161.20 o 
   2   4   1       67.78       24.93      4.27 o 
   3   4   1        0.19       10.31      5.46 o 
   4   4   1     4435.41     4770.22    117.43 o 
   5   4   1      275.00      302.56     13.47 o 
   6   4   1       10.01        7.64     15.22 o 
   7   4   1      106.30       84.42     15.30 o 
   8   4   1       88.37       58.40     13.98 o 
   9   4   1       78.54       42.20     21.52 o 
 -10   5   1       79.14       49.71     65.83 o 
  -9   5   1      579.49      604.10     56.16 o 
  -8   5   1      971.35     1130.69     47.23 o 
  -7   5   1     4255.04     4217.57    122.50 o 
  -6   5   1       55.32       34.97     10.52 o 
  -5   5   1      431.79      429.86     15.90 o 
  -4   5   1       33.63       41.14      5.96 o 
  -3   5   1      847.94      791.49     20.28 o 
  -2   5   1     1283.45     1419.04     27.25 o 
  -1   5   1     2163.89     2178.66     43.54 o 
   0   5   1        0.22       -4.70      4.70 o 
   1   5   1     2136.33     2143.76     40.79 o 
   2   5   1     1295.12     1419.23     27.50 o 
   3   5   1      847.98      789.17     18.06 o 
   4   5   1       36.76       31.56      8.89 o 
   5   5   1      470.86      439.75     16.64 o 
   6   5   1       52.28       37.42     11.57 o 
   7   5   1     4255.10     4322.81    147.19 o 
   8   5   1      977.45     1152.75     49.63 o 
   9   5   1      558.43      593.30     38.30 o 
  10   5   1       88.32       94.67     34.23 o 
 -10   6   1      402.58      359.01     80.52 o 
  -9   6   1     1587.36     1628.07     71.08 o 
  -8   6   1       23.33       47.53     19.89 o 
  -7   6   1     2212.14     2208.71     80.60 o 
  -6   6   1       18.15       28.28     14.23 o 
  -5   6   1     5743.79     5473.08    139.36 o 
  -4   6   1        2.47       -6.97      8.06 o 
  -3   6   1      268.64      269.71     10.99 o 
  -2   6   1     4108.60     4063.90     75.35 o 
  -1   6   1     1460.15     1312.24     28.55 o 
   0   6   1    25015.49    26225.90    469.38 o 
   1   6   1     1465.89     1292.09     25.29 o 
   2   6   1     4052.88     3954.60     73.57 o 
   3   6   1      263.84      256.34      8.38 o 
   4   6   1        2.88        8.32      9.21 o 
   5   6   1     5767.32     5452.51    131.53 o 
   6   6   1       17.89       15.49      9.65 o 
   7   6   1     2191.15     2275.02     83.33 o 
   8   6   1       22.77       43.16     21.97 o 
   9   6   1     1555.64     1617.29     73.77 o 
  10   6   1      395.52      323.26     46.11 o 
 -10   7   1        4.30       71.10     71.39 o 
  -9   7   1      569.58      632.37     40.85 o 
  -8   7   1       21.74       37.41     18.05 o 
  -7   7   1     1935.02     2093.16     79.54 o 
  -6   7   1       97.16      106.32     12.66 o 
  -5   7   1     5843.77     6263.04    158.72 o 
  -4   7   1       67.69       68.45     14.63 o 
  -3   7   1     2720.51     2577.54     56.74 o 
  -2   7   1        3.96       -2.61      5.29 o 
  -1   7   1    24738.58    25981.08    466.44 o 
   0   7   1        0.24       -4.34      6.86 o 
   1   7   1    24816.14    25759.11    461.49 o 
   2   7   1        9.40        9.85      8.04 o 
   3   7   1     2713.71     2605.67     56.60 o 
   4   7   1       73.44       72.93     13.21 o 
   5   7   1     5881.15     6098.82    146.21 o 
   6   7   1      102.61       87.53     14.59 o 
   7   7   1     1918.41     2130.31     72.82 o 
   8   7   1       21.97       51.12     22.25 o 
   9   7   1      566.65      604.42     40.64 o 
  10   7   1        5.58       44.21     27.81 o 
 -10   8   1      192.10      145.12     33.24 o 
  -9   8   1      611.03      584.60     37.10 o 
  -8   8   1       24.15       51.88     20.36 o 
  -7   8   1     1854.71     1872.76     71.32 o 
  -6   8   1       35.75       75.12     13.91 o 
  -5   8   1     4840.46     4941.99    127.09 o 
  -4   8   1     1467.30     1458.69     41.53 o 
  -3   8   1     3211.43     3474.87     75.96 o 
  -2   8   1      984.78      975.80     26.40 o 
  -1   8   1      120.61      146.88      7.70 o 
   0   8   1    10756.95    11451.54    227.61 o 
   1   8   1      118.42      147.00      8.02 o 
   2   8   1      955.60      975.26     23.75 o 
   3   8   1     3152.42     3455.16     76.54 o 
   4   8   1     1458.37     1464.78     42.79 o 
   5   8   1     4820.71     4872.10    132.66 o 
   6   8   1       24.61       29.26     14.34 o 
   7   8   1     1827.43     1861.50     78.07 o 
   8   8   1       20.81       38.96     25.92 o 
   9   8   1      605.05      607.49     42.50 o 
  10   8   1      194.77      150.61     43.75 o 
 -10   9   1        0.06      -10.43     28.92 o 
  -9   9   1      558.19      496.35     35.07 o 
  -8   9   1        6.30       11.09     20.05 o 
  -7   9   1     2312.69     2155.25     97.98 o 
  -6   9   1        6.07       31.49     14.00 o 
  -5   9   1     5727.65     5676.35    145.19 o 
  -4   9   1     1371.53     1319.15     53.53 o 
  -3   9   1     9737.13     9426.14    198.90 o 
  -2   9   1     1084.87     1053.87     28.62 o 
  -1   9   1     9607.37     9033.20    192.38 o 
   0   9   1        0.00       -7.99      9.42 o 
   1   9   1     9569.82     9159.88    210.69 o 
   2   9   1     1101.86     1041.93     28.59 o 
   3   9   1     9720.97     9363.08    198.87 o 
   4   9   1     1375.68     1362.34     32.70 o 
   5   9   1     5694.03     5689.11    160.32 o 
   6   9   1        4.88       35.75     24.37 o 
   7   9   1     2284.44     2289.01     96.23 o 
   8   9   1        7.16       17.33     26.48 o 
   9   9   1      530.68      496.82     39.79 o 
  10   9   1        0.03       29.53     27.89 o 
  -9  10   1      106.83      113.37     23.50 o 
  -8  10   1      152.05      119.48     23.16 o 
  -7  10   1      234.46      233.13     52.60 o 
  -6  10   1      209.69      245.64     23.95 o 
  -5  10   1     1179.72     1290.22     38.72 o 
  -4  10   1      100.12      113.41      7.70 o 
  -3  10   1      157.42      108.36      9.69 o 
  -2  10   1      149.13      127.03     15.07 o 
  -1  10   1       18.58       24.04     10.55 o 
   0  10   1      957.19      971.20     30.69 o 
   1  10   1       19.64       21.45      8.23 o 
   2  10   1      150.65      126.16     13.38 o 
   3  10   1      155.12      126.62     12.83 o 
   4  10   1       82.28       91.50      8.44 o 
   5  10   1     1177.90     1222.86     73.23 o 
   6  10   1      201.13      242.21     21.57 o 
   7  10   1      240.01      224.93     23.89 o 
   8  10   1      163.37      266.33     87.64 o 
   9  10   1      111.94      134.99     28.49 o 
  -9  11   1      459.94      479.38     37.23 o 
  -8  11   1      389.44      380.25     32.52 o 
  -7  11   1     3620.95     3536.87    135.01 o 
  -6  11   1     1203.49     1234.38     61.16 o 
  -5  11   1     1129.33     1196.75     42.43 o 
  -4  11   1     1198.04     1294.33     31.69 o 
  -3  11   1      222.52      220.26     11.57 o 
  -2  11   1       10.80        3.43     14.14 o 
  -1  11   1      209.67      281.07     14.00 o 
   0  11   1        0.30        1.14     14.55 o 
   1  11   1      204.86      275.37     17.27 o 
   2  11   1        6.32       14.19     13.79 o 
   3  11   1      221.96      230.30     15.27 o 
   4  11   1     1173.99     1241.63     33.83 o 
   5  11   1     1123.10     1248.15     60.86 o 
   6  11   1     1154.47     1207.78     45.24 o 
   7  11   1     3589.32     3517.27    174.45 o 
   8  11   1      369.42      340.91     74.60 o 
   9  11   1      448.09      481.99     40.58 o 
  -9  12   1      394.28      405.64     35.10 o 
  -8  12   1        0.58       46.08     22.92 o 
  -7  12   1      757.67      763.50     41.58 o 
  -6  12   1      313.07      335.60     27.36 o 
  -5  12   1      445.90      442.53     27.97 o 
  -4  12   1      883.93      934.60     42.06 o 
  -3  12   1     1899.56     1902.16     60.64 o 
  -2  12   1      243.28      317.29     17.96 o 
  -1  12   1       89.92       75.84     19.21 o 
   0  12   1      193.30      241.62     18.65 o 
   1  12   1       88.66       83.06     12.21 o 
   2  12   1      252.24      302.65     15.30 o 
   3  12   1     1866.55     1822.61     49.30 o 
   4  12   1      901.66      924.70     27.24 o 
   5  12   1      419.87      448.31     23.73 o 
   6  12   1      327.04      358.19     23.41 o 
   7  12   1      740.80      801.16     46.84 o 
   8  12   1        0.57       -7.73     43.72 o 
   9  12   1      381.89      311.20     35.96 o 
  -9  13   1      397.81      469.38     38.32 o 
  -8  13   1      327.36      310.43     32.21 o 
  -7  13   1      476.84      474.81     32.99 o 
  -6  13   1     1176.72     1161.23     81.39 o 
  -5  13   1        7.25       16.87     12.33 o 
  -4  13   1      365.00      265.38     21.05 o 
  -3  13   1      249.12      298.48     16.68 o 
  -2  13   1      358.85      283.19     15.11 o 
  -1  13   1      332.00      381.05     17.58 o 
   0  13   1        0.13      -12.70     21.36 o 
   1  13   1      359.58      473.64     19.97 o 
   2  13   1      328.56      281.79     15.55 o 
   3  13   1      252.71      304.43     17.68 o 
   4  13   1      359.31      278.38     25.13 o 
   5  13   1        6.73        7.88     13.50 o 
   6  13   1     1196.11     1185.44     48.48 o 
   7  13   1      476.49      485.23     51.49 o 
   8  13   1      325.72      255.87     42.12 o 
   9  13   1      404.53      447.32     46.13 o 
  -8  14   1       26.35       35.65     24.38 o 
  -7  14   1       16.54       -8.15     27.96 o 
  -6  14   1       29.24       18.23     23.84 o 
  -5  14   1      204.61      233.15     24.70 o 
  -4  14   1       97.06       15.31     12.37 o 
  -3  14   1      118.82      106.96     20.18 o 
  -2  14   1      972.49      892.50     46.43 o 
  -1  14   1      459.19      435.18     19.62 o 
   0  14   1      482.34      332.48     23.76 o 
   1  14   1      486.00      471.70     31.62 o 
   2  14   1     1011.85      926.75     31.56 o 
   3  14   1      117.79       83.33     22.23 o 
   4  14   1      106.98       38.31     20.63 o 
   5  14   1      208.59      203.15     37.91 o 
   6  14   1       23.41       44.13     21.38 o 
   7  14   1       15.39       18.37     46.61 o 
   8  14   1       25.32       66.13     90.67 o 
  -8  15   1       54.72      145.99     91.03 o 
  -7  15   1      937.90      820.51     64.66 o 
  -6  15   1       79.09      130.57     22.75 o 
  -5  15   1      565.15      522.77     38.23 o 
  -4  15   1       96.06      138.69     14.96 o 
  -3  15   1     1110.61      982.34     59.57 o 
  -2  15   1       45.33       29.89     11.90 o 
  -1  15   1      566.72      503.31     21.77 o 
   0  15   1        0.07      -16.04     16.04 o 
   1  15   1      557.70      506.37     22.05 o 
   2  15   1       48.96       63.29     11.14 o 
   3  15   1     1109.01      966.55     33.47 o 
   4  15   1      102.09      132.77     15.62 o 
   5  15   1      561.77      512.65     32.97 o 
   6  15   1       81.74      122.44     25.31 o 
   7  15   1      933.18      899.89     52.69 o 
   8  15   1       53.91      127.52    103.37 o 
  -8  16   1       68.69       98.17     48.31 o 
  -7  16   1        0.07       40.82     29.08 o 
  -6  16   1      139.74      143.70     28.14 o 
  -5  16   1      190.41      161.23     23.75 o 
  -4  16   1      109.95      107.75     23.61 o 
  -3  16   1      329.86      344.19     21.81 o 
  -2  16   1       27.25       24.76     18.00 o 
  -1  16   1       20.09       13.86     22.73 o 
   0  16   1      351.04      385.63     19.84 o 
   1  16   1       19.90       14.55     12.21 o 
   2  16   1       32.43       32.35     11.79 o 
   3  16   1      329.72      364.76     19.00 o 
   4  16   1      106.64      106.36     20.15 o 
   5  16   1      178.80      159.60     29.51 o 
   6  16   1      130.36      136.79     26.52 o 
   7  16   1        0.09       47.14     48.31 o 
  -7  17   1      832.49      844.18     62.63 o 
  -6  17   1       13.07       16.09     24.35 o 
  -5  17   1     1651.06     1721.89    118.95 o 
  -4  17   1      100.13      127.94     20.26 o 
  -3  17   1     3388.56     3554.90    201.20 o 
  -2  17   1        1.79       -5.20     12.61 o 
  -1  17   1     2256.43     2152.04     64.18 o 
   0  17   1        0.02       14.77     13.44 o 
   1  17   1     2260.45     2153.96     64.06 o 
   2  17   1        2.03        3.23     11.62 o 
   3  17   1     3261.16     3354.78     93.96 o 
   4  17   1      107.95      156.72     19.45 o 
   5  17   1     1621.90     1608.15     90.13 o 
   6  17   1       18.33       20.96     23.06 o 
   7  17   1      813.25      900.52    102.02 o 
  -7  18   1      293.65      267.48     33.65 o 
  -6  18   1        0.33       25.49     34.93 o 
  -5  18   1       39.60       48.75     22.71 o 
  -4  18   1      627.14      622.52     31.93 o 
  -3  18   1      410.31      391.81     47.18 o 
  -2  18   1      107.49      115.19     22.64 o 
  -1  18   1       20.00       13.12     22.19 o 
   0  18   1       43.44       29.74     15.56 o 
   1  18   1       19.91       30.03     29.71 o 
   2  18   1      105.98       99.55     14.67 o 
   3  18   1      416.82      416.32     22.23 o 
   4  18   1      615.81      596.09     31.50 o 
   5  18   1       39.97       45.32     25.42 o 
   6  18   1        1.23       35.19     25.86 o 
   7  18   1      303.01      262.10    123.20 o 
  -6  19   1       84.40      154.94     27.29 o 
  -5  19   1      563.37      555.82     41.26 o 
  -4  19   1      227.70      225.03     21.33 o 
  -3  19   1     3176.98     3184.30    124.34 o 
  -2  19   1      358.77      342.72     22.05 o 
  -1  19   1     3911.36     3999.10    127.10 o 
   0  19   1        0.28        2.56     15.11 o 
   1  19   1     3864.65     3917.56    109.28 o 
   2  19   1      364.82      331.12     20.76 o 
   3  19   1     3167.45     3102.24    100.87 o 
   4  19   1      251.81      223.11     39.19 o 
   5  19   1      571.40      585.95     45.24 o 
   6  19   1       78.60      101.54     65.60 o 
  -5  20   1       23.34       80.46     25.44 o 
  -4  20   1      321.03      296.26     31.07 o 
  -3  20   1      436.25      456.09     41.13 o 
  -2  20   1      270.88      283.66     27.11 o 
  -1  20   1       52.68       71.05     17.50 o 
   0  20   1      874.12      838.77     34.15 o 
   1  20   1       54.33       30.74     15.17 o 
   2  20   1      272.19      276.39     25.64 o 
   3  20   1      419.34      432.86     27.90 o 
   4  20   1      320.48      317.87     27.70 o 
   5  20   1       24.19       24.83     29.78 o 
  -4  21   1       73.07       31.84     24.83 o 
  -3  21   1      489.29      457.97     28.71 o 
  -2  21   1      196.26      192.33     20.25 o 
  -1  21   1      529.04      568.40     45.14 o 
   0  21   1        0.02      -15.89     15.89 o 
   1  21   1      533.01      499.90     26.41 o 
   2  21   1      182.71      237.22     20.40 o 
   3  21   1      507.67      521.19     30.89 o 
   4  21   1       69.72       59.00     28.35 o 
  -3  22   1      158.53      169.60     22.08 o 
  -2  22   1       19.54       15.64     17.68 o 
  -1  22   1      135.99      123.67     19.90 o 
   0  22   1       80.31       47.53     22.86 o 
   1  22   1      139.86      153.71     23.99 o 
   2  22   1       19.81       20.41     17.42 o 
   3  22   1      159.62      187.55     22.06 o 
  -2  23   1       20.92       19.87     19.90 o 
  -1  23   1      227.91      230.08     23.33 o 
   0  23   1        0.03      -15.84     25.25 o 
   1  23   1      215.91      201.48     23.40 o 
   2  23   1       18.76       18.59     32.14 o 
  -9   0   2     1255.57     1304.28    120.87 o 
  -8   0   2     2969.43     3315.98    122.46 o 
  -7   0   2    14958.07    15521.15    545.85 o 
  -6   0   2       77.45       57.35     21.37 o 
  -5   0   2     2981.01     2904.90     80.54 o 
  -4   0   2    52035.23    53081.90   1397.85 o 
  -3   0   2    33477.22    34317.93    846.72 o 
  -2   0   2     2359.10     2216.04     56.65 o 
  -1   0   2       20.45       18.00      3.20 o 
   0   0   2    51991.77    47907.01   1191.16 o 
   1   0   2       16.16       14.71      6.14 o 
   2   0   2     2320.73     2102.48     54.17 o 
   3   0   2    32694.76    33034.02    901.56 o 
   4   0   2    51264.72    51913.07   1315.99 o 
   5   0   2     2883.31     2781.89     89.72 o 
   6   0   2       68.59       42.80     13.15 o 
   7   0   2    14673.55    15047.51    534.64 o 
   8   0   2     2911.39     3103.26    117.34 o 
   9   0   2     1190.30     1187.93     84.02 o 
 -10   1   2      288.42      288.94     57.28 o 
  -9   1   2       55.32       83.82     26.77 o 
  -8   1   2      315.36      284.44     18.69 o 
  -7   1   2      147.45      141.59     10.39 o 
  -6   1   2     1932.64     1891.94     40.92 o 
  -5   1   2     2701.22     2583.59     50.79 o 
  -4   1   2     3866.69     3825.99     70.80 o 
  -3   1   2     2835.13     2780.72     52.72 o 
  -2   1   2      795.14      950.56     17.95 o 
  -1   1   2     1759.34     2153.91     38.42 o 
   0   1   2        0.04       -4.15      4.15 o 
   1   1   2     1721.02     2133.75     44.64 o 
   2   1   2      776.94      878.73     19.23 o 
   3   1   2     2794.94     2653.03     50.11 o 
   4   1   2     3844.96     3652.19     72.47 o 
   5   1   2     2542.87     2421.26     51.49 o 
   6   1   2     1955.28     1765.63     49.97 o 
   7   1   2      146.14      157.59     14.28 o 
   8   1   2      323.27      311.92     19.75 o 
   9   1   2       52.07       50.17     34.17 o 
 -10   2   2      103.67       97.46     43.82 o 
  -9   2   2      172.50      161.87     23.40 o 
  -8   2   2     4536.97     4828.86    160.40 o 
  -7   2   2     2775.03     2864.43     75.35 o 
  -6   2   2      498.90      575.89     15.90 o 
  -5   2   2     1266.58     1426.07     31.16 o 
  -4   2   2    26095.49    27972.42    504.02 o 
  -3   2   2     5401.01     5754.44    113.83 o 
  -2   2   2      962.07      936.73     20.28 o 
  -1   2   2     4326.06     4708.67     83.35 o 
   0   2   2    33303.21    34936.27    640.79 o 
   1   2   2     4359.96     4597.13     85.35 o 
   2   2   2      929.70      905.83     19.85 o 
   3   2   2     5457.11     5610.89     99.97 o 
   4   2   2    25814.91    26974.10    493.77 o 
   5   2   2     1251.44     1388.65     33.13 o 
   6   2   2      493.83      520.47     22.24 o 
   7   2   2     2644.27     2639.09     95.27 o 
   8   2   2     4441.76     4594.95    235.80 o 
   9   2   2      162.88      137.01     30.71 o 
 -10   3   2      558.84      438.44     66.00 o 
  -9   3   2      315.99      344.99     37.97 o 
  -8   3   2      428.53      426.61     27.68 o 
  -7   3   2       35.89       39.54      9.54 o 
  -6   3   2     2099.62     2187.27     48.63 o 
  -5   3   2       86.44       65.64      7.10 o 
  -4   3   2     1028.78     1239.40     28.85 o 
  -3   3   2       16.90       18.48      6.65 o 
  -2   3   2     1637.61     1637.97     34.15 o 
  -1   3   2     5409.48     6124.52    107.99 o 
   0   3   2        0.03       -3.41      3.41 o 
   1   3   2     5317.67     5864.71    114.94 o 
   2   3   2     1630.67     1612.89     30.97 o 
   3   3   2        8.14       13.98      6.17 o 
   4   3   2     1001.13     1164.47     30.41 o 
   5   3   2       77.51       64.13      7.47 o 
   6   3   2     2084.52     2100.58     50.30 o 
   7   3   2       36.90       35.57     11.15 o 
   8   3   2      445.82      413.23     26.95 o 
   9   3   2      315.25      361.34     32.48 o 
  -9   4   2      681.12      694.48     33.95 o 
  -8   4   2     5405.56     5478.27    182.70 o 
  -7   4   2      131.74      134.53     15.89 o 
  -6   4   2       13.66       47.09     12.42 o 
  -5   4   2     3403.45     3710.38    123.72 o 
  -4   4   2     5547.08     5576.27    141.45 o 
  -3   4   2      830.68      726.57     17.43 o 
  -2   4   2      281.41      302.18     11.91 o 
  -1   4   2    11139.57    10688.09    199.33 o 
   0   4   2     5035.15     5428.34    103.41 o 
   1   4   2    10882.79    10561.08    184.18 o 
   2   4   2      278.99      296.58     12.46 o 
   3   4   2      819.40      715.81     16.17 o 
   4   4   2     5467.45     5507.44    113.54 o 
   5   4   2     3365.23     3647.04     76.75 o 
   6   4   2       11.06       27.88      7.29 o 
   7   4   2      119.21      121.59     15.04 o 
   8   4   2     5279.54     5338.33    171.07 o 
   9   4   2      643.36      706.67     40.65 o 
  10   4   2      254.39      195.71     39.43 o 
 -10   5   2       23.91       29.55     67.74 o 
  -9   5   2      600.67      525.29     30.20 o 
  -8   5   2       21.33       38.51     17.77 o 
  -7   5   2      272.56      251.61     20.19 o 
  -6   5   2      312.18      291.41     19.46 o 
  -5   5   2       79.70       83.38     13.05 o 
  -4   5   2      609.79      665.65     28.74 o 
  -3   5   2     1045.11      927.78     23.13 o 
  -2   5   2      165.85      167.18      7.58 o 
  -1   5   2     5702.32     5697.66    104.08 o 
   0   5   2        0.01       -4.66      4.66 o 
   1   5   2     5714.09     5484.84    100.71 o 
   2   5   2      162.38      153.71      8.37 o 
   3   5   2     1068.95      947.63     26.17 o 
   4   5   2      572.95      661.12     19.72 o 
   5   5   2       83.34       89.30      6.69 o 
   6   5   2      303.81      289.24     21.76 o 
   7   5   2      273.00      259.94     21.12 o 
   8   5   2       22.82       60.29     27.57 o 
   9   5   2      603.79      571.56     38.13 o 
  10   5   2       22.54       59.19     34.08 o 
 -10   6   2        3.89      168.32     77.00 o 
  -9   6   2      146.42      142.60     20.18 o 
  -8   6   2     3918.77     4080.05    140.15 o 
  -7   6   2      396.74      360.70     23.48 o 
  -6   6   2       65.94       48.17     19.12 o 
  -5   6   2      520.98      544.75     26.92 o 
  -4   6   2    15389.55    15086.48    481.84 o 
  -3   6   2      276.67      242.44      8.27 o 
  -2   6   2       14.92       13.73      5.23 o 
  -1   6   2     9068.36     9056.63    163.10 o 
   0   6   2    17306.56    17273.84    310.88 o 
   1   6   2     9019.16     8808.01    178.34 o 
   2   6   2       12.08        3.98      9.20 o 
   3   6   2      265.67      234.51      8.81 o 
   4   6   2    15332.44    14910.21    299.68 o 
   5   6   2      525.92      542.50     27.96 o 
   6   6   2       58.27       45.80     13.72 o 
   7   6   2      383.64      378.28     29.99 o 
   8   6   2     3855.91     4118.63    175.34 o 
   9   6   2      151.35      129.97     24.47 o 
  10   6   2        3.86      -31.44     31.44 o 
 -10   7   2      174.36      191.39     38.21 o 
  -9   7   2       87.02      104.71     21.12 o 
  -8   7   2      303.00      315.67     24.61 o 
  -7   7   2      214.77      182.14     19.14 o 
  -6   7   2      375.32      382.04     23.58 o 
  -5   7   2     1068.29     1059.47     43.44 o 
  -4   7   2        9.65       11.54     12.17 o 
  -3   7   2     2637.40     2793.89     61.25 o 
  -2   7   2       10.62       19.15      7.00 o 
  -1   7   2    14558.36    15445.14    323.57 o 
   0   7   2        0.01       -2.28      5.48 o 
   1   7   2    14468.65    15392.59    276.79 o 
   2   7   2       11.59       31.87      9.22 o 
   3   7   2     2611.09     2871.97     61.27 o 
   4   7   2        8.79       18.95      6.13 o 
   5   7   2     1047.70     1010.82     37.98 o 
   6   7   2      352.36      373.13     21.06 o 
   7   7   2      203.85      204.63     20.72 o 
   8   7   2      289.98      307.14     30.05 o 
   9   7   2       92.24      127.00     27.19 o 
  10   7   2      164.35      206.43     40.75 o 
 -10   8   2       33.12       40.98     33.92 o 
  -9   8   2      157.67      158.79     24.99 o 
  -8   8   2     4471.22     4504.49    155.29 o 
  -7   8   2       57.72       64.34     16.83 o 
  -6   8   2      148.10      195.45     26.51 o 
  -5   8   2      230.00      275.49     20.79 o 
  -4   8   2    29117.80    28531.82    702.88 o 
  -3   8   2      567.44      582.54     21.64 o 
  -2   8   2     1101.87     1108.18     27.17 o 
  -1   8   2        0.18        3.66      5.97 o 
   0   8   2    28743.96    29280.72    611.24 o 
   1   8   2        0.25        8.14      6.75 o 
   2   8   2     1073.27     1089.15     28.60 o 
   3   8   2      564.57      566.50     17.25 o 
   4   8   2    28857.78    29000.40    625.57 o 
   5   8   2      240.44      273.54     16.74 o 
   6   8   2      147.41      159.40     20.48 o 
   7   8   2       63.50       93.86     19.09 o 
   8   8   2     4383.50     4517.08    174.34 o 
   9   8   2      155.48      159.49     27.79 o 
  10   8   2       33.96       20.06     28.38 o 
 -10   9   2       24.54       39.35     36.43 o 
  -9   9   2      203.80      196.61     26.00 o 
  -8   9   2        8.94       35.26     18.41 o 
  -7   9   2        0.35       -0.03     16.14 o 
  -6   9   2      411.57      392.90     54.90 o 
  -5   9   2      222.17      257.70     17.54 o 
  -4   9   2     1305.61     1378.38     32.62 o 
  -3   9   2     2581.89     2390.64     53.94 o 
  -2   9   2      282.43      257.00     10.32 o 
  -1   9   2     8052.74     7974.01    169.81 o 
   0   9   2        0.88        4.89      7.56 o 
   1   9   2     7847.73     7838.76    181.35 o 
   2   9   2      270.85      254.50     11.38 o 
   3   9   2     2556.68     2396.66     56.98 o 
   4   9   2     1303.66     1386.31     35.31 o 
   5   9   2      217.40      253.89     20.82 o 
   6   9   2      391.36      347.60     32.33 o 
   7   9   2        0.35       52.09     25.81 o 
   8   9   2        9.50       17.38     23.75 o 
   9   9   2      210.66      210.65     29.78 o 
  10   9   2       25.70       15.31     37.16 o 
  -9  10   2      187.21      168.61     25.01 o 
  -8  10   2     3972.88     3968.29    139.30 o 
  -7  10   2      158.59      153.22     21.21 o 
  -6  10   2       49.83       38.59     15.04 o 
  -5  10   2     1545.47     1454.73     42.46 o 
  -4  10   2    14314.99    13884.99    292.50 o 
  -3  10   2        2.72        5.98      9.95 o 
  -2  10   2     5995.50     5844.52    126.07 o 
  -1  10   2     1796.22     1871.03     62.21 o 
   0  10   2    19863.82    18963.53    470.96 o 
   1  10   2     1725.48     1848.90     52.26 o 
   2  10   2     5937.83     5820.87    136.73 o 
   3  10   2        2.91        3.59     13.92 o 
   4  10   2    14150.20    13856.99    315.69 o 
   5  10   2     1473.63     1349.21     47.76 o 
   6  10   2       44.80       73.71     19.16 o 
   7  10   2      154.92      124.44     22.84 o 
   8  10   2     3841.99     3966.47    158.74 o 
   9  10   2      169.38      160.49     30.24 o 
  -9  11   2       20.44       21.85     29.16 o 
  -8  11   2      198.26      248.37     47.07 o 
  -7  11   2       49.70       36.29     36.39 o 
  -6  11   2     1429.66     1354.22     57.15 o 
  -5  11   2       30.33       33.86     12.62 o 
  -4  11   2     1025.23     1109.21     32.25 o 
  -3  11   2      460.23      433.98     14.76 o 
  -2  11   2      607.59      615.30     22.26 o 
  -1  11   2     4572.59     4171.11    110.08 o 
   0  11   2        0.29        5.76     10.35 o 
   1  11   2     4461.49     4050.67    107.11 o 
   2  11   2      597.36      609.52     22.67 o 
   3  11   2      439.41      405.63     15.95 o 
   4  11   2      998.43     1068.06     30.52 o 
   5  11   2       32.51       35.59     13.05 o 
   6  11   2     1412.52     1352.10     57.21 o 
   7  11   2       49.21       18.90     23.46 o 
   8  11   2      190.36      223.84     32.48 o 
   9  11   2       14.62       33.91     58.47 o 
  -9  12   2      818.28      889.51     50.99 o 
  -8  12   2     1721.83     1728.84     72.18 o 
  -7  12   2      464.25      504.62     34.32 o 
  -6  12   2       27.03       27.81     17.89 o 
  -5  12   2     1717.68     1665.56     55.72 o 
  -4  12   2     5819.68     6168.20    147.21 o 
  -3  12   2      984.40     1022.82     39.79 o 
  -2  12   2       96.73      113.83     16.48 o 
  -1  12   2     1073.59     1149.83     42.03 o 
   0  12   2     8960.52     9098.56    231.44 o 
   1  12   2     1094.55     1113.48     35.48 o 
   2  12   2       97.01      117.19     11.43 o 
   3  12   2      952.89      980.94     33.65 o 
   4  12   2     5897.70     6113.71    144.19 o 
   5  12   2     1662.31     1645.69     77.92 o 
   6  12   2       32.33       32.72     26.59 o 
   7  12   2      472.03      535.51     83.54 o 
   8  12   2     1689.80     1672.25     82.08 o 
   9  12   2      785.93      802.86     71.07 o 
  -9  13   2      104.01       96.63     26.83 o 
  -8  13   2       10.75       10.32     23.41 o 
  -7  13   2      118.97      105.51     21.49 o 
  -6  13   2       53.45       38.50     18.81 o 
  -5  13   2      199.99      173.24     16.93 o 
  -4  13   2        1.55        7.12     19.67 o 
  -3  13   2     1568.22     1674.02     82.07 o 
  -2  13   2       24.73       25.79     10.25 o 
  -1  13   2     3386.57     3494.65    131.00 o 
   0  13   2        0.00       -5.15     12.89 o 
   1  13   2     3350.52     3339.45     90.78 o 
   2  13   2       29.42       55.05     10.60 o 
   3  13   2     1544.51     1588.77     65.54 o 
   4  13   2        1.14       16.40     10.67 o 
   5  13   2      199.22      161.55     17.19 o 
   6  13   2       50.24       41.42     21.06 o 
   7  13   2      113.44      112.13     26.51 o 
   8  13   2        8.66      -19.98     26.31 o 
   9  13   2       89.77      106.40     32.48 o 
  -8  14   2     1528.12     1496.40     72.92 o 
  -7  14   2      289.74      272.22     27.95 o 
  -6  14   2       11.13       16.74     19.07 o 
  -5  14   2     1952.11     1953.99     88.61 o 
  -4  14   2     2980.27     3004.69    121.49 o 
  -3  14   2      727.56      724.37     46.73 o 
  -2  14   2      397.67      364.97     18.97 o 
  -1  14   2      191.61      195.85     15.07 o 
   0  14   2     7267.01     7021.87    181.66 o 
   1  14   2      217.76      199.23     22.95 o 
   2  14   2      397.37      405.74     19.99 o 
   3  14   2      727.41      697.69     26.60 o 
   4  14   2     2978.56     2930.35     81.96 o 
   5  14   2     1973.27     1884.89     65.11 o 
   6  14   2       11.68       37.91     19.53 o 
   7  14   2      292.92      237.21     53.54 o 
   8  14   2     1517.66     1457.40     90.80 o 
  -8  15   2      312.86      344.58     34.52 o 
  -7  15   2        3.16       28.77     28.40 o 
  -6  15   2      638.53      574.63     43.07 o 
  -5  15   2      188.34      165.82     37.98 o 
  -4  15   2     1273.42     1231.54     64.61 o 
  -3  15   2       14.09        8.79     11.75 o 
  -2  15   2      896.41      864.73     31.60 o 
  -1  15   2      356.48      394.27     20.20 o 
   0  15   2        0.00       -1.80     12.54 o 
   1  15   2      327.72      367.13     18.89 o 
   2  15   2      865.91      916.16     32.29 o 
   3  15   2       21.16       32.32     11.64 o 
   4  15   2     1284.59     1315.08     43.93 o 
   5  15   2      197.78      218.73     20.42 o 
   6  15   2      649.64      509.39     62.30 o 
   7  15   2        3.00       19.45     49.93 o 
   8  15   2      326.39      290.17     35.68 o 
  -7  16   2       14.87       71.15     23.73 o 
  -6  16   2      125.78      158.21     29.08 o 
  -5  16   2       56.22       23.18     26.49 o 
  -4  16   2     3977.29     3949.42    185.44 o 
  -3  16   2       22.91       34.49     12.68 o 
  -2  16   2       33.22       34.45     14.60 o 
  -1  16   2        0.16      -16.30     16.30 o 
   0  16   2     9649.59     9657.05    276.87 o 
   1  16   2        0.96       18.22     11.63 o 
   2  16   2       26.07       21.42     16.77 o 
   3  16   2       25.23       40.88     12.54 o 
   4  16   2     3881.38     3790.33    117.79 o 
   5  16   2       61.34       51.54     17.24 o 
   6  16   2      113.16      128.14     34.41 o 
   7  16   2       14.87       85.07     30.48 o 
  -7  17   2       92.52       92.88     26.26 o 
  -6  17   2       50.62       56.55     24.21 o 
  -5  17   2       27.08       30.19     20.65 o 
  -4  17   2       60.89       44.83     15.01 o 
  -3  17   2      205.53      210.08     18.05 o 
  -2  17   2        0.30       15.08     13.82 o 
  -1  17   2      314.75      318.00     24.41 o 
   0  17   2        0.07       38.24     17.73 o 
   1  17   2      316.88      292.96     18.86 o 
   2  17   2        0.24      -11.97     11.97 o 
   3  17   2      185.13      161.46     37.28 o 
   4  17   2       60.86       56.22     17.37 o 
   5  17   2       26.42       20.76     20.12 o 
   6  17   2       46.89       57.36     28.16 o 
   7  17   2       93.46      157.35     44.31 o 
  -6  18   2      184.88      165.95     36.22 o 
  -5  18   2      231.74      163.28     25.78 o 
  -4  18   2     3720.86     3664.60    171.34 o 
  -3  18   2      855.77      828.35     57.93 o 
  -2  18   2      705.35      699.61     48.62 o 
  -1  18   2      184.02      153.70     17.70 o 
   0  18   2     7281.79     7384.86    258.20 o 
   1  18   2      187.64      155.14     22.00 o 
   2  18   2      700.17      703.88     29.20 o 
   3  18   2      857.06      772.69     37.99 o 
   4  18   2     3675.87     3761.49    151.75 o 
   5  18   2      231.91      197.54     27.83 o 
   6  18   2      174.42      196.36    109.45 o 
   7  18   2      437.55      482.04     90.00 o 
  -6  19   2       39.26       81.38     66.88 o 
  -5  19   2      119.53      125.78     25.00 o 
  -4  19   2       29.61       61.09     23.90 o 
  -3  19   2      659.08      668.10     57.70 o 
  -2  19   2        3.19       12.29     25.33 o 
  -1  19   2     1361.79     1451.63     49.96 o 
   0  19   2        0.12       22.19     32.54 o 
   1  19   2     1359.02     1421.11     53.24 o 
   2  19   2        3.57        9.07     19.50 o 
   3  19   2      627.65      658.02     62.97 o 
   4  19   2       33.32       33.48     52.56 o 
   5  19   2      126.34      117.07     33.31 o 
   6  19   2       47.91       83.70     28.56 o 
  -5  20   2       75.26       62.89     23.73 o 
  -4  20   2     1054.58      993.23     92.45 o 
  -3  20   2      531.38      576.51     47.57 o 
  -2  20   2      140.80      130.65     18.31 o 
  -1  20   2       26.14       51.62     24.88 o 
   0  20   2     1437.54     1488.03     51.38 o 
   1  20   2       26.90       53.05     16.10 o 
   2  20   2      137.59      104.88     20.64 o 
   3  20   2      524.32      564.82     59.43 o 
   4  20   2     1040.96     1038.74     52.36 o 
   5  20   2       73.66      145.35     86.72 o 
  -4  21   2       36.66       35.57     23.32 o 
  -3  21   2      392.51      360.28     25.25 o 
  -2  21   2       55.62       66.88     17.32 o 
  -1  21   2      118.64      105.60     22.34 o 
   0  21   2        0.04       16.99     15.87 o 
   1  21   2      114.77      118.43     20.96 o 
   2  21   2       46.26       58.08     17.71 o 
   3  21   2      405.49      469.73     32.02 o 
   4  21   2       30.22       54.32     27.40 o 
  -3  22   2      119.11      139.04     28.96 o 
  -2  22   2      189.76      204.54     52.50 o 
  -1  22   2        0.70       32.58     27.24 o 
   0  22   2      213.85      254.76     42.30 o 
   1  22   2        1.84        3.55     21.06 o 
   2  22   2      191.82      187.06     35.51 o 
   3  22   2      124.96      103.44     33.58 o 
  -2  23   2        2.24      -18.29     18.29 o 
  -1  23   2       99.36       73.16     21.21 o 
   0  23   2        0.01       27.45     18.18 o 
   1  23   2       93.32       51.12     20.73 o 
   2  23   2        2.34       24.50     49.11 o 
 -10   1   3     1204.12     1321.30     91.06 o 
  -9   1   3     1694.43     1744.31    108.75 o 
  -8   1   3      935.04      912.26     31.68 o 
  -7   1   3     1619.69     1806.38     51.27 o 
  -6   1   3     3735.22     3806.92     78.30 o 
  -5   1   3     2283.55     2575.58     53.33 o 
  -4   1   3     2275.95     2562.37     52.50 o 
  -3   1   3     4564.49     4571.84     81.50 o 
  -2   1   3       14.97        8.68      3.56 o 
  -1   1   3    10814.75    11791.84    206.65 o 
   0   1   3        0.20       -3.30      3.30 o 
   1   1   3    10795.01    11969.72    221.51 o 
   2   1   3       14.11        7.11      5.82 o 
   3   1   3     4347.51     4370.73     88.34 o 
   4   1   3     2243.33     2451.39     51.55 o 
   5   1   3     2174.24     2401.58     54.60 o 
   6   1   3     3533.09     3634.34     80.58 o 
   7   1   3     1575.21     1788.94     71.62 o 
   8   1   3      880.96      801.88     35.85 o 
   9   1   3     1654.01     1840.05     85.75 o 
 -10   2   3        7.43        4.27     30.18 o 
  -9   2   3      338.02      337.01     29.36 o 
  -8   2   3       44.16       46.15     14.19 o 
  -7   2   3     1143.09     1166.20     33.45 o 
  -6   2   3     1282.08     1250.93     29.44 o 
  -5   2   3      301.56      339.91      9.77 o 
  -4   2   3     3455.02     3482.55     75.48 o 
  -3   2   3      453.18      439.22     11.79 o 
  -2   2   3     3838.32     4030.86     71.92 o 
  -1   2   3     9699.89    10620.47    195.71 o 
   0   2   3    13486.61    13763.79    255.16 o 
   1   2   3     9541.67    10594.22    207.26 o 
   2   2   3     3755.46     3938.62     80.43 o 
   3   2   3      465.96      452.36     14.11 o 
   4   2   3     3255.79     3290.50     78.63 o 
   5   2   3      286.07      333.90     14.31 o 
   6   2   3     1240.69     1194.78     38.41 o 
   7   2   3     1119.47     1126.72     35.52 o 
   8   2   3       39.18       69.87     30.24 o 
   9   2   3      338.89      366.44     30.74 o 
 -10   3   3        0.50      -43.83     44.62 o 
  -9   3   3     1481.57     1490.40    101.13 o 
  -8   3   3      321.60      292.09     23.34 o 
  -7   3   3     4806.31     4768.97    136.82 o 
  -6   3   3      487.12      522.34     17.83 o 
  -5   3   3     2526.26     2417.13     57.93 o 
  -4   3   3        0.94        3.05      7.92 o 
  -3   3   3     6249.25     6239.74    128.01 o 
  -2   3   3     1991.23     1968.41     36.27 o 
  -1   3   3    19430.61    20999.91    367.64 o 
   0   3   3        0.04       -5.46      5.46 o 
   1   3   3    19158.19    20719.07    394.68 o 
   2   3   3     1968.36     1959.23     38.22 o 
   3   3   3     6058.00     6141.92    122.81 o 
   4   3   3        0.39       11.43      7.73 o 
   5   3   3     2462.79     2200.57     54.96 o 
   6   3   3      466.13      528.57     17.27 o 
   7   3   3     4656.25     4611.59    121.56 o 
   8   3   3      316.06      298.04     28.79 o 
   9   3   3     1440.44     1465.28    132.74 o 
  10   3   3        1.06       24.58     32.49 o 
  -9   4   3      113.95      141.60     45.15 o 
  -8   4   3       89.23       74.92     15.50 o 
  -7   4   3     3383.60     3393.71     99.33 o 
  -6   4   3       29.74       52.85     10.59 o 
  -5   4   3     6577.57     6717.25    169.55 o 
  -4   4   3       91.49       87.20      7.34 o 
  -3   4   3    21772.37    22141.78    503.39 o 
  -2   4   3     1778.63     1733.79     32.39 o 
  -1   4   3      474.87      427.28     10.93 o 
   0   4   3    10636.68    10698.35    193.17 o 
   1   4   3      449.96      405.93     10.75 o 
   2   4   3     1739.80     1658.31     32.22 o 
   3   4   3    21413.02    21487.95    422.81 o 
   4   4   3       76.27      109.23     12.11 o 
   5   4   3     6355.90     6468.92    142.49 o 
   6   4   3       22.76       35.68      9.52 o 
   7   4   3     3280.37     3198.36     86.20 o 
   8   4   3       87.56       61.34     21.88 o 
   9   4   3      110.08      189.33     49.60 o 
  10   4   3       11.33       28.59     32.58 o 
 -10   5   3      127.18      187.38     73.20 o 
  -9   5   3      355.30      385.63     25.57 o 
  -8   5   3      949.53      967.99     42.04 o 
  -7   5   3     1385.72     1379.45     53.63 o 
  -6   5   3     1601.99     1476.54     55.18 o 
  -5   5   3     4435.27     4606.24    117.42 o 
  -4   5   3      933.02      814.98     24.29 o 
  -3   5   3     2585.65     2726.61     70.95 o 
  -2   5   3     1711.95     1771.48     34.35 o 
  -1   5   3     4526.79     4852.67     89.03 o 
   0   5   3        0.18        6.75      6.22 o 
   1   5   3     4474.46     4839.36     91.05 o 
   2   5   3     1656.97     1682.64     35.98 o 
   3   5   3     2625.48     2715.24     65.31 o 
   4   5   3      858.23      770.12     21.21 o 
   5   5   3     4358.39     4415.18     98.99 o 
   6   5   3     1599.30     1451.74     39.41 o 
   7   5   3     1352.44     1387.98     54.43 o 
   8   5   3      914.55      944.53     43.47 o 
   9   5   3      354.23      339.20     34.61 o 
  10   5   3      119.01       88.20     36.78 o 
 -10   6   3      193.89      272.87     80.57 o 
  -9   6   3       41.78       46.89     17.54 o 
  -8   6   3      125.13       87.43     17.92 o 
  -7   6   3     1626.83     1639.57     62.50 o 
  -6   6   3        8.13       23.61     12.02 o 
  -5   6   3      392.27      367.33     21.18 o 
  -4   6   3     4301.43     4259.79    109.09 o 
  -3   6   3      344.24      326.73     10.68 o 
  -2   6   3     3430.04     3121.02     68.53 o 
  -1   6   3     1565.08     1723.89     34.20 o 
   0   6   3     3291.33     3470.41     65.05 o 
   1   6   3     1503.84     1672.69     32.71 o 
   2   6   3     3350.52     3116.20     64.03 o 
   3   6   3      333.66      324.80     11.20 o 
   4   6   3     4163.32     4167.84     93.54 o 
   5   6   3      383.22      373.12     14.21 o 
   6   6   3        7.73       16.66      7.13 o 
   7   6   3     1585.71     1569.85     60.07 o 
   8   6   3      132.33      106.93     21.51 o 
   9   6   3       42.96       47.31     24.03 o 
  10   6   3      200.23      223.86     40.06 o 
 -10   7   3       66.28       76.77     34.04 o 
  -9   7   3      213.89      205.81     22.01 o 
  -8   7   3        2.35       20.28     15.66 o 
  -7   7   3     1171.69     1179.16     48.81 o 
  -6   7   3      392.14      323.38     21.69 o 
  -5   7   3     2466.01     2527.14     89.03 o 
  -4   7   3      534.77      566.46     18.88 o 
  -3   7   3     9412.83     9120.15    193.03 o 
  -2   7   3      766.23      777.26     20.61 o 
  -1   7   3    13583.71    13074.67    275.62 o 
   0   7   3        0.01       -3.70      7.08 o 
   1   7   3    13662.24    13165.48    299.12 o 
   2   7   3      711.47      735.82     21.08 o 
   3   7   3     9382.34     9052.52    199.09 o 
   4   7   3      544.66      567.37     24.68 o 
   5   7   3     2410.85     2380.62     56.24 o 
   6   7   3      378.00      325.70     21.60 o 
   7   7   3     1142.43     1171.74     49.36 o 
   8   7   3        3.49      -17.86     18.71 o 
   9   7   3      216.78      159.35     26.55 o 
  10   7   3       68.03       55.67     27.92 o 
 -10   8   3       65.91       17.88     31.11 o 
  -9   8   3       23.67       40.77     22.11 o 
  -8   8   3      133.40      129.26     19.27 o 
  -7   8   3      244.10      249.40     21.67 o 
  -6   8   3       35.50       14.49     14.93 o 
  -5   8   3       41.62       47.76     14.40 o 
  -4   8   3     2781.99     2888.66     69.28 o 
  -3   8   3      308.63      334.22     14.91 o 
  -2   8   3     6252.69     6306.22    145.11 o 
  -1   8   3     3324.78     3585.29     84.62 o 
   0   8   3     1303.36     1264.71     49.82 o 
   1   8   3     3394.35     3540.91     80.59 o 
   2   8   3     6201.46     6281.47    139.58 o 
   3   8   3      308.02      309.40     12.97 o 
   4   8   3     2779.30     2872.66     67.39 o 
   5   8   3       38.52       43.37      8.03 o 
   6   8   3       28.57        4.25     22.95 o 
   7   8   3      231.71      273.53     35.66 o 
   8   8   3      122.27       75.35     23.53 o 
   9   8   3       22.31       58.45     50.68 o 
  10   8   3       75.28       58.44     30.70 o 
  -9   9   3       92.99      104.46     22.27 o 
  -8   9   3       74.80       87.36     19.19 o 
  -7   9   3     2349.01     2332.40     86.78 o 
  -6   9   3      878.86      833.00     50.34 o 
  -5   9   3     6343.11     6261.33    206.17 o 
  -4   9   3        2.13       22.68      9.51 o 
  -3   9   3     8735.82     8551.08    196.00 o 
  -2   9   3      341.51      357.36     12.51 o 
  -1   9   3    21918.84    22488.95    468.70 o 
   0   9   3        0.11      -14.06     14.06 o 
   1   9   3    21942.81    22703.21    561.52 o 
   2   9   3      330.26      339.83     13.78 o 
   3   9   3     8653.73     8718.15    192.99 o 
   4   9   3        3.36        5.96      8.60 o 
   5   9   3     6181.90     6341.55    154.19 o 
   6   9   3      863.35      795.60     39.96 o 
   7   9   3     2302.79     2478.65     92.85 o 
   8   9   3       74.21       54.56     27.12 o 
   9   9   3       83.48       90.46     33.66 o 
  -9  10   3       74.30       99.05     22.04 o 
  -8  10   3        0.13       17.43     18.52 o 
  -7  10   3      610.72      563.39     32.80 o 
  -6  10   3      162.71      154.92     19.67 o 
  -5  10   3      807.71      785.58     37.11 o 
  -4  10   3      738.60      628.76     19.34 o 
  -3  10   3     2691.62     2687.47     71.77 o 
  -2  10   3      910.15      965.37     31.60 o 
  -1  10   3       62.69       62.32     16.42 o 
   0  10   3     1249.27      958.21     31.33 o 
   1  10   3       51.91       60.03     13.19 o 
   2  10   3      906.35      898.83     30.31 o 
   3  10   3     2666.17     2674.17     66.95 o 
   4  10   3      735.69      653.97     24.10 o 
   5  10   3      781.27      732.85     27.29 o 
   6  10   3      144.21      170.55     26.24 o 
   7  10   3      602.47      616.73     48.67 o 
   8  10   3        0.03      -24.22     24.22 o 
   9  10   3       77.99       43.13     25.92 o 
  -9  11   3        3.78       36.57     32.42 o 
  -8  11   3       63.70       89.77     21.80 o 
  -7  11   3     1181.09     1103.42     67.85 o 
  -6  11   3      503.19      459.49     42.28 o 
  -5  11   3     2364.64     2285.88     77.64 o 
  -4  11   3      557.88      530.55     19.69 o 
  -3  11   3    14011.75    13837.44    306.67 o 
  -2  11   3      147.62      145.77     12.06 o 
  -1  11   3    16551.21    17154.95    451.04 o 
   0  11   3        0.13       -6.75      9.80 o 
   1  11   3    16473.99    17460.22    435.43 o 
   2  11   3      143.69      128.99     12.43 o 
   3  11   3    13596.55    13564.10    312.22 o 
   4  11   3      510.06      508.98     19.07 o 
   5  11   3     2269.30     2261.03     65.02 o 
   6  11   3      502.46      461.11     27.83 o 
   7  11   3     1145.51     1129.67     51.98 o 
   8  11   3       57.93      104.66     28.48 o 
   9  11   3        3.58       17.74     59.99 o 
  -9  12   3        2.13        8.80     35.10 o 
  -8  12   3      156.33      148.03     23.91 o 
  -7  12   3       99.24      101.57     21.43 o 
  -6  12   3      167.90      135.94     20.85 o 
  -5  12   3        1.12       15.02     10.99 o 
  -4  12   3     1141.88     1116.18     28.61 o 
  -3  12   3        0.91       -3.03     16.41 o 
  -2  12   3     1250.32     1223.10     48.68 o 
  -1  12   3     1472.41     1419.85     43.37 o 
   0  12   3      489.44      521.37     22.40 o 
   1  12   3     1414.07     1388.46     43.55 o 
   2  12   3     1257.92     1208.06     43.10 o 
   3  12   3        0.33        0.26     14.46 o 
   4  12   3     1131.44     1114.23     33.20 o 
   5  12   3        0.58       14.39     11.51 o 
   6  12   3      172.16      122.56     20.89 o 
   7  12   3       95.32      123.62     53.15 o 
   8  12   3      165.71      154.28     30.95 o 
   9  12   3        4.12      -29.79     29.79 o 
  -8  13   3      483.60      445.31     36.57 o 
  -7  13   3     1495.71     1344.68     65.96 o 
  -6  13   3      737.10      588.95     46.80 o 
  -5  13   3      579.55      531.97     51.57 o 
  -4  13   3      435.65      420.85     18.56 o 
  -3  13   3     3800.40     3562.46    113.97 o 
  -2  13   3      251.87      283.18     21.57 o 
  -1  13   3     3461.90     3211.10     87.33 o 
   0  13   3        0.51       12.38     11.82 o 
   1  13   3     3460.17     3234.30     89.04 o 
   2  13   3      255.42      271.75     23.13 o 
   3  13   3     3778.43     3512.80     96.32 o 
   4  13   3      432.20      423.95     20.98 o 
   5  13   3      575.41      593.10     31.24 o 
   6  13   3      746.04      700.95     38.09 o 
   7  13   3     1504.13     1458.29     74.58 o 
   8  13   3      457.86      476.08     41.69 o 
  -8  14   3       25.70       28.76     26.27 o 
  -7  14   3      457.51      414.79     33.05 o 
  -6  14   3       79.30       98.61     20.95 o 
  -5  14   3     1312.95     1146.78     56.16 o 
  -4  14   3        0.02       53.42     37.70 o 
  -3  14   3        5.78       17.89     11.31 o 
  -2  14   3        7.81        9.93     10.85 o 
  -1  14   3     1552.18     1327.99     42.68 o 
   0  14   3       12.99       11.02     13.04 o 
   1  14   3     1531.47     1387.72     44.61 o 
   2  14   3        3.60       14.17     21.29 o 
   3  14   3        5.43        5.87     13.54 o 
   4  14   3        0.70       20.14     23.39 o 
   5  14   3     1351.59     1240.78     55.04 o 
   6  14   3       80.23       91.30     36.08 o 
   7  14   3      461.75      414.09     39.25 o 
   8  14   3       27.82       93.32     31.02 o 
  -8  15   3      162.04      162.60     55.51 o 
  -7  15   3      899.89      925.95     77.23 o 
  -6  15   3       97.23       57.25     20.24 o 
  -5  15   3     1102.76     1184.11     87.71 o 
  -4  15   3       55.48       84.33     14.18 o 
  -3  15   3     1311.70     1453.23     55.66 o 
  -2  15   3        7.29       31.47     15.32 o 
  -1  15   3      700.51      813.47     30.46 o 
   0  15   3        0.07        2.06     12.27 o 
   1  15   3      700.01      886.07     32.62 o 
   2  15   3        4.98       -5.69     12.82 o 
   3  15   3     1334.19     1411.12     46.51 o 
   4  15   3       62.22       91.14     17.81 o 
   5  15   3     1088.54     1177.24     48.78 o 
   6  15   3      108.01       76.18     21.34 o 
   7  15   3      875.86      892.02    118.72 o 
   8  15   3      159.86      200.33     50.88 o 
  -7  16   3      381.27      473.80     46.61 o 
  -6  16   3      285.00      240.97     29.98 o 
  -5  16   3     1208.63     1263.24     73.44 o 
  -4  16   3      186.03      181.33     15.98 o 
  -3  16   3     1518.24     1550.02     72.74 o 
  -2  16   3      428.04      422.44     21.41 o 
  -1  16   3      392.29      480.71     23.03 o 
   0  16   3      105.46      113.34     16.00 o 
   1  16   3      383.82      452.85     22.85 o 
   2  16   3      417.17      438.87     22.33 o 
   3  16   3     1521.75     1511.17     49.43 o 
   4  16   3      198.59      197.11     53.36 o 
   5  16   3     1189.65     1270.29     65.75 o 
   6  16   3      268.63      323.07     29.16 o 
   7  16   3      366.03      453.34     44.49 o 
  -7  17   3     1106.45     1069.60     56.72 o 
  -6  17   3      195.80      182.72     25.80 o 
  -5  17   3      390.34      384.45     51.16 o 
  -4  17   3      109.52      107.80     16.10 o 
  -3  17   3     2369.83     2278.33     85.61 o 
  -2  17   3        0.57       -3.25     20.38 o 
  -1  17   3     2773.45     2778.56    106.45 o 
   0  17   3        0.01       -4.20     20.90 o 
   1  17   3     2758.46     2858.81     83.03 o 
   2  17   3        1.98        7.80     13.82 o 
   3  17   3     2306.01     2313.28     96.42 o 
   4  17   3      116.63      125.51     25.84 o 
   5  17   3      357.59      351.78     27.24 o 
   6  17   3      184.88      181.17    101.14 o 
   7  17   3     1070.51     1186.02     70.20 o 
  -6  18   3       18.13       63.81     50.40 o 
  -5  18   3      245.64      230.98     34.57 o 
  -4  18   3      167.40      150.52     25.90 o 
  -3  18   3      199.66      185.01     18.18 o 
  -2  18   3        4.89       10.29     13.52 o 
  -1  18   3       62.30      104.95     21.29 o 
   0  18   3     1207.01     1074.43     40.34 o 
   1  18   3       61.37       87.30     16.39 o 
   2  18   3        3.04       49.38     15.00 o 
   3  18   3      190.82      193.24     19.09 o 
   4  18   3      175.87      180.32     22.70 o 
   5  18   3      228.71      192.00     24.12 o 
   6  18   3       12.29       18.78     35.16 o 
  -6  19   3      387.79      407.90     67.06 o 
  -5  19   3      324.45      314.79     31.81 o 
  -4  19   3      363.05      378.28     54.88 o 
  -3  19   3      978.72      990.01     49.68 o 
  -2  19   3        4.44      -20.43     20.43 o 
  -1  19   3     1104.59     1178.26     42.80 o 
   0  19   3        0.12       18.70     16.21 o 
   1  19   3     1114.08     1226.67     44.04 o 
   2  19   3        4.79       -0.32     25.52 o 
   3  19   3      975.38      961.73     41.74 o 
   4  19   3      372.40      455.43     31.21 o 
   5  19   3      329.25      260.33     34.95 o 
   6  19   3      362.86      368.67     53.99 o 
  -5  20   3       16.24       14.37     23.55 o 
  -4  20   3      558.87      551.37     44.41 o 
  -3  20   3        4.19        2.24     23.75 o 
  -2  20   3      225.06      276.60     20.90 o 
  -1  20   3       11.88        8.35     14.63 o 
   0  20   3     1167.97     1182.91     53.48 o 
   1  20   3       13.91       44.59     25.03 o 
   2  20   3      226.75      262.00     28.47 o 
   3  20   3        4.42       26.29     20.05 o 
   4  20   3      552.13      472.95     50.69 o 
   5  20   3       17.83       77.14     94.93 o 
  -4  21   3        0.04      -12.36     20.88 o 
  -3  21   3       15.32      -26.25     26.25 o 
  -2  21   3        0.02      -10.88     21.15 o 
  -1  21   3       19.30       67.31     16.98 o 
   0  21   3        0.00      -16.34     16.34 o 
   1  21   3       19.09       38.55     28.34 o 
   2  21   3        0.14        8.71     16.16 o 
   3  21   3       13.18       38.35     37.94 o 
   4  21   3        0.06       37.45     20.91 o 
  -3  22   3       21.14      -18.77     25.45 o 
  -2  22   3        7.06       12.29     19.17 o 
  -1  22   3        8.62       20.01     17.28 o 
   0  22   3       16.45       15.31     17.15 o 
   1  22   3        9.35       23.44     24.15 o 
   2  22   3        5.33       -3.71     27.43 o 
   3  22   3       21.66       69.10     27.91 o 
  -1  23   3       38.29       33.37     19.45 o 
   0  23   3        0.00       -2.91     21.57 o 
   1  23   3       44.77       35.91     28.57 o 
 -10   0   4      457.51      422.64     67.93 o 
  -9   0   4      392.82      333.51     57.12 o 
  -8   0   4     5459.60     5719.65    264.83 o 
  -7   0   4     1298.55     1183.45     47.69 o 
  -6   0   4     1364.84     1408.30     47.86 o 
  -5   0   4      135.81      155.88      9.03 o 
  -4   0   4     7741.94     7687.15    217.97 o 
  -3   0   4    13335.35    13583.46    382.56 o 
  -2   0   4     2664.64     2769.52     74.78 o 
  -1   0   4    12904.60    13360.80    331.68 o 
   0   0   4      231.15      247.49     12.77 o 
   1   0   4    12545.37    13371.36    370.51 o 
   2   0   4     2514.21     2750.03     72.47 o 
   3   0   4    12985.36    13444.42    382.49 o 
   4   0   4     7533.03     7222.85    204.09 o 
   5   0   4      121.03      161.15     15.58 o 
   6   0   4     1296.44     1296.94     57.54 o 
   7   0   4     1269.42     1157.90     73.49 o 
   8   0   4     5268.48     5229.78    281.38 o 
   9   0   4      398.76      326.11     39.91 o 
 -10   1   4      168.50      126.98     34.50 o 
  -9   1   4      123.12      115.81     56.63 o 
  -8   1   4       12.06       51.10     14.31 o 
  -7   1   4       27.64       18.99      7.18 o 
  -6   1   4      589.17      599.26     17.43 o 
  -5   1   4      644.68      587.56     14.86 o 
  -4   1   4     2257.40     2313.72     45.07 o 
  -3   1   4     5458.66     5341.84    100.78 o 
  -2   1   4      347.08      285.91      7.54 o 
  -1   1   4    16751.24    17710.78    311.22 o 
   0   1   4        0.49        0.75      5.42 o 
   1   1   4    16778.84    17481.98    324.69 o 
   2   1   4      332.19      277.12     10.37 o 
   3   1   4     5320.93     5192.19    112.15 o 
   4   1   4     2169.88     2172.45     54.43 o 
   5   1   4      618.53      562.45     44.66 o 
   6   1   4      554.48      571.29     20.56 o 
   7   1   4       25.98       16.83     19.34 o 
   8   1   4        8.49       18.79     17.31 o 
   9   1   4      112.23      144.91     33.19 o 
  10   1   4      151.70      117.41     36.52 o 
 -10   2   4      513.24      504.68     52.36 o 
  -9   2   4      193.46      246.14     37.30 o 
  -8   2   4     3918.84     3943.47    145.50 o 
  -7   2   4      716.21      777.76     28.18 o 
  -6   2   4      796.14      883.30     24.43 o 
  -5   2   4     7781.63     7568.62    174.21 o 
  -4   2   4     3495.89     3312.73     67.24 o 
  -3   2   4     1648.26     1637.97     32.43 o 
  -2   2   4      162.79      151.69      5.75 o 
  -1   2   4     2016.75     1889.70     37.20 o 
   0   2   4    21371.39    21794.66    425.94 o 
   1   2   4     1976.54     1882.45     37.54 o 
   2   2   4      147.96      150.04      6.94 o 
   3   2   4     1549.62     1586.52     38.03 o 
   4   2   4     3400.52     3051.01     74.25 o 
   5   2   4     7476.40     7102.41    164.93 o 
   6   2   4      748.31      814.27     34.00 o 
   7   2   4      677.58      780.28     32.00 o 
   8   2   4     3804.80     3964.13    252.93 o 
   9   2   4      194.74      234.31     32.81 o 
  10   2   4      497.75      477.02     54.22 o 
 -10   3   4      512.61      513.70     53.87 o 
  -9   3   4       19.98       13.42     25.61 o 
  -8   3   4      748.87      839.76     36.22 o 
  -7   3   4      166.88      166.04     12.53 o 
  -6   3   4     1843.12     1928.93     52.10 o 
  -5   3   4       94.70      116.11     13.54 o 
  -4   3   4       19.23       16.87      6.19 o 
  -3   3   4     5995.25     6184.19    132.09 o 
  -2   3   4     1453.36     1595.13     30.26 o 
  -1   3   4    13264.13    14227.67    250.00 o 
   0   3   4        0.13        0.83      4.90 o 
   1   3   4    13218.06    14006.11    259.39 o 
   2   3   4     1424.49     1529.51     32.46 o 
   3   3   4     5816.62     5936.10    138.31 o 
   4   3   4       21.33       20.21      9.27 o 
   5   3   4      108.00      128.39     12.39 o 
   6   3   4     1749.91     1769.28     47.74 o 
   7   3   4      155.83      140.32     14.25 o 
   8   3   4      711.05      743.92     44.14 o 
   9   3   4       21.28       77.66     31.42 o 
  10   3   4      482.34      512.31     54.52 o 
 -10   4   4      425.01      316.20     70.85 o 
  -9   4   4     1630.69     1753.86     89.12 o 
  -8   4   4     4443.11     4653.25    156.47 o 
  -7   4   4       92.71      102.50     15.66 o 
  -6   4   4      351.70      322.49     13.61 o 
  -5   4   4    12408.17    12732.99    318.86 o 
  -4   4   4     7283.64     7293.33    183.99 o 
  -3   4   4      163.85      142.28     10.56 o 
  -2   4   4     2432.41     2642.10     54.24 o 
  -1   4   4     9067.31     9483.05    166.83 o 
   0   4   4     3898.85     4099.18     74.12 o 
   1   4   4     8977.75     9134.44    165.94 o 
   2   4   4     2338.63     2585.12     53.58 o 
   3   4   4      157.28      145.42     11.04 o 
   4   4   4     7136.90     6904.80    160.26 o 
   5   4   4    11871.35    11992.88    278.86 o 
   6   4   4      340.83      328.15     16.96 o 
   7   4   4       88.14       77.46     18.37 o 
   8   4   4     4321.19     4529.79    148.04 o 
   9   4   4     1542.63     1510.86     67.56 o 
  10   4   4      422.48      438.24     52.66 o 
 -10   5   4       78.76       69.22     69.53 o 
  -9   5   4      182.76      205.71     30.74 o 
  -8   5   4      360.88      379.35     24.12 o 
  -7   5   4        8.14        5.53     12.92 o 
  -6   5   4     1335.60     1203.92     40.54 o 
  -5   5   4      302.89      272.24     12.29 o 
  -4   5   4     1933.19     1817.52     49.30 o 
  -3   5   4       40.49       47.38      9.61 o 
  -2   5   4      105.61      115.95      6.86 o 
  -1   5   4      633.90      688.09     16.24 o 
   0   5   4        0.13        0.80      5.46 o 
   1   5   4      639.60      681.13     16.12 o 
   2   5   4       94.22      110.63      8.53 o 
   3   5   4       43.52       45.01      8.58 o 
   4   5   4     1878.13     1791.57     49.51 o 
   5   5   4      277.27      252.53     13.99 o 
   6   5   4     1319.28     1196.02     39.77 o 
   7   5   4       10.86       11.09     15.86 o 
   8   5   4      343.49      391.88     29.42 o 
   9   5   4      159.52      129.23     28.22 o 
  10   5   4       75.24       69.03     36.14 o 
 -10   6   4       25.09       77.72     76.99 o 
  -9   6   4      932.41      886.32     53.72 o 
  -8   6   4     3692.63     3703.07    128.14 o 
  -7   6   4        0.46       26.92     13.18 o 
  -6   6   4      268.24      235.73     13.17 o 
  -5   6   4     1375.42     1419.12     39.84 o 
  -4   6   4     8527.17     8598.98    216.62 o 
  -3   6   4     5089.52     5227.97    111.98 o 
  -2   6   4     1155.55     1199.12     28.93 o 
  -1   6   4      904.55     1174.41     28.77 o 
   0   6   4    16411.34    16386.93    321.94 o 
   1   6   4      903.39     1168.51     32.15 o 
   2   6   4     1122.37     1144.85     34.03 o 
   3   6   4     4948.44     5138.14    115.19 o 
   4   6   4     8163.20     8405.84    184.91 o 
   5   6   4     1320.74     1359.77     36.50 o 
   6   6   4      258.61      257.13     15.36 o 
   7   6   4        1.64        4.61     24.42 o 
   8   6   4     3594.12     3838.20    148.21 o 
   9   6   4      886.08      863.60     54.20 o 
  10   6   4       25.32       33.44     31.66 o 
 -10   7   4       45.69       31.77     32.83 o 
  -9   7   4       15.88       29.36     17.68 o 
  -8   7   4        2.44       46.16     16.49 o 
  -7   7   4        0.50        8.02     14.22 o 
  -6   7   4      149.24      143.69     16.49 o 
  -5   7   4      624.10      635.31     21.28 o 
  -4   7   4     2477.88     2492.13     66.60 o 
  -3   7   4      276.69      257.56     10.15 o 
  -2   7   4     3848.87     3884.30     84.88 o 
  -1   7   4      905.44      924.75     24.46 o 
   0   7   4        0.02       13.52      9.60 o 
   1   7   4      886.62      941.07     31.30 o 
   2   7   4     3778.06     3812.89     86.41 o 
   3   7   4      281.09      268.19     12.37 o 
   4   7   4     2397.07     2460.44     58.38 o 
   5   7   4      587.55      627.50     20.96 o 
   6   7   4      139.55      141.83     20.58 o 
   7   7   4        0.98       37.17     20.24 o 
   8   7   4        1.62       11.87     20.11 o 
   9   7   4       15.76       32.64     29.42 o 
  10   7   4       42.52       48.02     29.86 o 
 -10   8   4       36.56      120.90     41.20 o 
  -9   8   4      274.12      278.48     25.47 o 
  -8   8   4     1620.86     1581.13     63.50 o 
  -7   8   4     2591.60     2721.08     97.70 o 
  -6   8   4        7.73      -13.80     13.80 o 
  -5   8   4        2.69        4.91      7.80 o 
  -4   8   4    16315.59    15923.93    442.77 o 
  -3   8   4     4664.65     5013.39    116.96 o 
  -2   8   4     2487.57     2397.89     71.54 o 
  -1   8   4     1723.36     1598.46     38.64 o 
   0   8   4    30233.32    29005.12    710.18 o 
   1   8   4     1747.10     1509.25     41.42 o 
   2   8   4     2461.75     2368.59     56.49 o 
   3   8   4     4555.46     4851.61    110.14 o 
   4   8   4    15895.28    16134.43    353.57 o 
   5   8   4        3.42       19.85      9.16 o 
   6   8   4        8.35       47.59     15.74 o 
   7   8   4     2479.57     2691.86    112.67 o 
   8   8   4     1554.95     1568.09     63.39 o 
   9   8   4      252.18      225.55     32.57 o 
  10   8   4       37.39       57.43     55.68 o 
  -9   9   4        2.80       20.01     18.87 o 
  -8   9   4       65.73       74.34     20.24 o 
  -7   9   4       83.94       94.76     18.88 o 
  -6   9   4     1097.40      991.22     44.14 o 
  -5   9   4       30.59       24.26      7.14 o 
  -4   9   4       53.38       70.81      9.84 o 
  -3   9   4       14.02       49.27     10.55 o 
  -2   9   4       12.68       42.20     13.29 o 
  -1   9   4      349.63      309.76     14.93 o 
   0   9   4        0.05       20.17     10.26 o 
   1   9   4      364.05      319.32     15.64 o 
   2   9   4       12.14       36.93     23.82 o 
   3   9   4        9.42       50.09     14.29 o 
   4   9   4       45.77       72.86     14.51 o 
   5   9   4       29.57       25.79      9.07 o 
   6   9   4     1077.58     1083.11     47.05 o 
   7   9   4       73.48      105.16     22.89 o 
   8   9   4       59.35       31.03     22.39 o 
   9   9   4        2.25       28.64     26.39 o 
  -9  10   4       54.91       89.60     20.61 o 
  -8  10   4     2732.35     2564.55     96.19 o 
  -7  10   4     2603.62     2443.91     91.49 o 
  -6  10   4      849.46      830.08     39.57 o 
  -5  10   4      202.65      162.21     12.36 o 
  -4  10   4    14312.13    14116.40    321.79 o 
  -3  10   4     5185.36     4788.26    105.02 o 
  -2  10   4     5110.01     4922.98    116.53 o 
  -1  10   4      729.90      653.57     36.03 o 
   0  10   4    22703.86    23220.80    612.47 o 
   1  10   4      694.21      656.94     34.08 o 
   2  10   4     5064.40     4881.85    128.01 o 
   3  10   4     5132.09     4789.18    126.11 o 
   4  10   4    13917.67    13924.95    306.92 o 
   5  10   4      200.69      177.44     14.46 o 
   6  10   4      851.35      842.30     40.41 o 
   7  10   4     2553.30     2474.66     89.42 o 
   8  10   4     2679.65     2705.99    115.23 o 
   9  10   4       59.08       62.21     30.10 o 
  -9  11   4       23.92       28.96     20.64 o 
  -8  11   4       10.20       21.46     19.15 o 
  -7  11   4        0.99       13.01     17.93 o 
  -6  11   4      236.96      245.29     22.72 o 
  -5  11   4      736.48      794.72     30.63 o 
  -4  11   4       70.31       95.43     15.49 o 
  -3  11   4      588.21      659.95     23.13 o 
  -2  11   4      315.50      361.00     28.02 o 
  -1  11   4     5544.24     6065.45    165.88 o 
   0  11   4        0.02       14.53     11.08 o 
   1  11   4     5523.44     6136.95    158.05 o 
   2  11   4      318.61      349.95     17.60 o 
   3  11   4      567.50      673.69     25.97 o 
   4  11   4       70.96       96.97     16.27 o 
   5  11   4      733.51      874.18     31.75 o 
   6  11   4      222.11      282.55     25.20 o 
   7  11   4        1.84       22.76     20.80 o 
   8  11   4        9.53       -7.85     34.76 o 
   9  11   4       16.22      -32.38     32.38 o 
  -9  12   4      432.73      393.93     35.56 o 
  -8  12   4     1359.05     1388.39     61.68 o 
  -7  12   4      522.75      509.52     32.51 o 
  -6  12   4      382.50      479.64     45.92 o 
  -5  12   4      730.97      686.20     35.78 o 
  -4  12   4     8542.17     8276.99    209.15 o 
  -3  12   4     3158.17     3267.57    116.78 o 
  -2  12   4     2462.34     2607.67     86.13 o 
  -1  12   4     1526.73     1581.68     47.33 o 
   0  12   4    21689.57    21718.26    573.01 o 
   1  12   4     1501.13     1549.32     54.88 o 
   2  12   4     2451.00     2543.13     71.99 o 
   3  12   4     3112.88     3280.41     90.44 o 
   4  12   4     8400.05     8454.98    217.98 o 
   5  12   4      697.28      635.49     26.33 o 
   6  12   4      391.30      432.31     38.72 o 
   7  12   4      521.54      577.79     36.13 o 
   8  12   4     1299.91     1300.51     70.38 o 
   9  12   4      396.47      364.31     39.74 o 
  -8  13   4      123.93       98.03     29.99 o 
  -7  13   4      124.96      152.11     23.69 o 
  -6  13   4      462.97      434.27     70.49 o 
  -5  13   4       38.70       61.16     16.89 o 
  -4  13   4     1190.32     1205.88     37.66 o 
  -3  13   4       22.41       52.92     14.74 o 
  -2  13   4       14.43       24.02     10.92 o 
  -1  13   4      151.05      127.51     13.19 o 
   0  13   4        0.23       31.83     17.08 o 
   1  13   4      149.58      127.25     14.00 o 
   2  13   4       15.63        4.28     11.15 o 
   3  13   4       24.55       38.90     11.92 o 
   4  13   4     1182.12     1222.66     40.91 o 
   5  13   4       34.41       80.86     24.25 o 
   6  13   4      431.33      468.04     38.60 o 
   7  13   4      125.04      159.93     28.42 o 
   8  13   4      115.50      126.78     31.34 o 
  -8  14   4      735.98      777.03     44.74 o 
  -7  14   4       51.79       69.42     20.66 o 
  -6  14   4       45.51       71.49     20.99 o 
  -5  14   4     1705.61     1753.74    118.19 o 
  -4  14   4     4035.62     3815.87    108.09 o 
  -3  14   4       16.07        9.02     17.15 o 
  -2  14   4      674.22      648.07     40.26 o 
  -1  14   4     1060.06     1077.78     38.34 o 
   0  14   4    11199.23    11386.01    286.45 o 
   1  14   4     1080.27     1153.93     38.78 o 
   2  14   4      655.20      651.05     26.57 o 
   3  14   4       12.14       11.19     12.49 o 
   4  14   4     3903.43     3897.40    107.44 o 
   5  14   4     1725.59     1785.23     99.10 o 
   6  14   4       53.36       60.10     20.72 o 
   7  14   4       46.59       27.09     67.77 o 
   8  14   4      700.19      749.50     57.16 o 
  -8  15   4      376.61      319.80     35.00 o 
  -7  15   4       15.88       19.16     29.56 o 
  -6  15   4      941.10      936.44     56.58 o 
  -5  15   4      694.26      661.66     38.96 o 
  -4  15   4      925.81      985.42     34.06 o 
  -3  15   4     2140.12     2171.71     92.13 o 
  -2  15   4      382.03      387.91     36.45 o 
  -1  15   4     2142.34     2384.39    102.93 o 
   0  15   4        0.13       29.74     13.45 o 
   1  15   4     2138.21     2335.91     87.14 o 
   2  15   4      372.60      369.33     25.71 o 
   3  15   4     2106.69     2117.86     65.58 o 
   4  15   4      900.46      957.31     40.56 o 
   5  15   4      679.55      638.06     53.52 o 
   6  15   4      932.78      893.34     45.17 o 
   7  15   4       12.71       30.15     27.68 o 
   8  15   4      377.79      328.43     40.09 o 
  -7  16   4      576.70      457.41     35.20 o 
  -6  16   4      220.97      190.39     26.31 o 
  -5  16   4      111.94      119.46     22.71 o 
  -4  16   4     4230.63     4455.30    143.62 o 
  -3  16   4       83.40       85.71     18.76 o 
  -2  16   4        6.69        0.57     12.81 o 
  -1  16   4      392.81      369.85     20.73 o 
   0  16   4     3533.72     3705.86    102.18 o 
   1  16   4      386.88      360.76     20.88 o 
   2  16   4        7.13       -4.72     12.40 o 
   3  16   4       82.62      100.75     15.77 o 
   4  16   4     4142.14     4421.82    163.07 o 
   5  16   4      119.71      214.04     24.60 o 
   6  16   4      219.72      246.45     34.64 o 
   7  16   4      542.84      479.63     61.37 o 
  -7  17   4        0.19       26.84     41.00 o 
  -6  17   4      222.81      233.10     27.73 o 
  -5  17   4       29.71       26.57     30.74 o 
  -4  17   4      121.71      142.18     24.28 o 
  -3  17   4      500.21      459.87     33.37 o 
  -2  17   4       37.51       20.97     13.02 o 
  -1  17   4      781.69      716.04     31.90 o 
   0  17   4        0.05        2.85     14.19 o 
   1  17   4      788.53      677.44     40.01 o 
   2  17   4       38.49       25.15     14.59 o 
   3  17   4      499.07      462.11     24.58 o 
   4  17   4      114.34      171.86     40.68 o 
   5  17   4       26.36      -12.11     26.15 o 
   6  17   4      223.61      300.21     37.70 o 
   7  17   4        0.29       -4.88     61.16 o 
  -6  18   4      200.41      172.00     27.47 o 
  -5  18   4        8.93       59.27     22.02 o 
  -4  18   4     2617.36     2678.92    252.38 o 
  -3  18   4     1160.16     1279.51     74.89 o 
  -2  18   4      163.93      169.28     18.70 o 
  -1  18   4      286.04      310.97     31.62 o 
   0  18   4     2775.49     2810.73     85.20 o 
   1  18   4      281.94      284.51     23.61 o 
   2  18   4      169.04      191.10     24.13 o 
   3  18   4     1168.99     1229.25     44.40 o 
   4  18   4     2545.39     2735.43     94.12 o 
   5  18   4        9.39       32.11     22.70 o 
   6  18   4      209.46      210.35     53.00 o 
  -6  19   4      120.77       79.36     41.46 o 
  -5  19   4        2.12        0.42     44.94 o 
  -4  19   4      106.98      158.73     25.70 o 
  -3  19   4      136.54      142.49     17.87 o 
  -2  19   4      260.19      232.78     23.44 o 
  -1  19   4       79.62       43.14     22.89 o 
   0  19   4        0.00       43.57     27.21 o 
   1  19   4       82.46       66.95     24.89 o 
   2  19   4      248.20      230.49     19.87 o 
   3  19   4      152.30      184.72     22.02 o 
   4  19   4      104.52      101.45     30.35 o 
   5  19   4        3.98       42.91     21.66 o 
   6  19   4      115.46       35.75     67.49 o 
  -5  20   4      206.44      235.05     29.63 o 
  -4  20   4      457.51      475.25     44.15 o 
  -3  20   4      159.68       84.34     33.42 o 
  -2  20   4        4.00        0.51     19.59 o 
  -1  20   4      301.12      273.42     21.46 o 
   0  20   4      806.44      748.30     38.29 o 
   1  20   4      290.63      303.94     21.99 o 
   2  20   4        3.22       33.61     25.30 o 
   3  20   4      154.87      104.03     21.92 o 
   4  20   4      452.19      524.22     34.46 o 
   5  20   4      210.84      244.95     29.11 o 
  -4  21   4        0.96       -1.64     45.95 o 
  -3  21   4       60.06       47.14     25.68 o 
  -2  21   4        6.10       28.90     25.20 o 
  -1  21   4      197.57      184.63     27.87 o 
   0  21   4        0.00       29.38     18.35 o 
   1  21   4      187.38      198.24     20.81 o 
   2  21   4        6.58       59.76     35.38 o 
   3  21   4       63.01       38.49     20.95 o 
   4  21   4        1.44       24.13     29.08 o 
  -3  22   4       91.94       68.34     36.45 o 
  -2  22   4      309.17      304.85     43.01 o 
  -1  22   4      524.46      454.88     40.46 o 
   0  22   4        4.84       -2.01     17.01 o 
   1  22   4      531.98      483.18     48.26 o 
   2  22   4      304.79      311.90     29.47 o 
   3  22   4       92.61       63.67     24.95 o 
   0  23   4        0.00      -22.06     48.49 o 
 -10   1   5      185.60      145.34     55.28 o 
  -9   1   5      986.67     1077.17     77.69 o 
  -8   1   5       34.63       25.48     13.65 o 
  -7   1   5     2144.73     2214.61     66.62 o 
  -6   1   5      239.14      225.14      9.62 o 
  -5   1   5     1433.64     1386.18     32.11 o 
  -4   1   5      147.93      153.12      9.27 o 
  -3   1   5     1517.04     1382.05     29.70 o 
  -2   1   5       17.04       19.27      4.36 o 
  -1   1   5     2818.52     2924.67     55.03 o 
   0   1   5        0.07        5.59      4.82 o 
   1   1   5     2751.89     2862.43     55.57 o 
   2   1   5       12.97       17.59      7.00 o 
   3   1   5     1558.76     1343.32     36.19 o 
   4   1   5      158.35      124.49     17.24 o 
   5   1   5     1410.63     1289.93     39.77 o 
   6   1   5      226.24      216.89     15.59 o 
   7   1   5     2047.48     2073.10     72.35 o 
   8   1   5       35.27       45.60     46.59 o 
   9   1   5      908.31      957.83     62.67 o 
  10   1   5      156.07      129.75     38.29 o 
 -10   2   5      169.60      215.87     42.67 o 
  -9   2   5       43.58       90.74     32.78 o 
  -8   2   5        5.10       13.47     18.29 o 
  -7   2   5      233.33      234.71     16.00 o 
  -6   2   5      158.56      201.73     14.19 o 
  -5   2   5      121.48       84.82     10.22 o 
  -4   2   5     2585.49     2660.55     54.84 o 
  -3   2   5      245.38      221.09      7.74 o 
  -2   2   5     4796.22     4498.27     85.61 o 
  -1   2   5      613.66      721.99     15.74 o 
   0   2   5    61893.04    65574.73   1204.07 o 
   1   2   5      612.44      707.72     17.57 o 
   2   2   5     4752.76     4292.56     96.92 o 
   3   2   5      233.37      217.93     17.55 o 
   4   2   5     2453.03     2545.03     63.40 o 
   5   2   5      120.40       85.35     15.51 o 
   6   2   5      155.25      192.52     17.39 o 
   7   2   5      226.03      212.37     23.32 o 
   8   2   5        6.38      193.68     69.31 o 
   9   2   5       39.88       49.82     21.73 o 
  10   2   5      150.77      178.48     41.28 o 
 -10   3   5      295.94      302.73     47.01 o 
  -9   3   5     1446.84     1563.80     73.36 o 
  -8   3   5     2269.75     2412.71     88.94 o 
  -7   3   5     4842.70     4767.76    137.49 o 
  -6   3   5     2438.25     2449.83     72.76 o 
  -5   3   5     3183.01     3234.08     84.06 o 
  -4   3   5      659.37      620.92     18.38 o 
  -3   3   5     5332.11     5365.81    107.99 o 
  -2   3   5     2851.74     2947.70     60.49 o 
  -1   3   5    21310.89    22987.91    402.90 o 
   0   3   5        0.14       -7.13      8.70 o 
   1   3   5    21144.36    22239.33    402.19 o 
   2   3   5     2802.70     2869.63     66.49 o 
   3   3   5     5203.78     5179.98    123.34 o 
   4   3   5      631.91      616.38     21.59 o 
   5   3   5     3086.99     3005.38     82.37 o 
   6   3   5     2323.73     2380.88     68.28 o 
   7   3   5     4674.55     4564.20    133.71 o 
   8   3   5     2071.98     2215.96     87.62 o 
   9   3   5     1399.62     1393.61     63.11 o 
  10   3   5      276.26      315.34     46.67 o 
 -10   4   5      298.89      333.14     47.85 o 
  -9   4   5       30.85       39.83     24.01 o 
  -8   4   5       76.43       77.05     15.93 o 
  -7   4   5       33.98       41.50     11.80 o 
  -6   4   5       78.95       88.61     11.06 o 
  -5   4   5       34.10       33.03      8.37 o 
  -4   4   5     5463.65     5448.21    139.00 o 
  -3   4   5     2033.81     2151.87     48.21 o 
  -2   4   5     2543.07     2792.69     61.88 o 
  -1   4   5     2922.25     2801.64     56.59 o 
   0   4   5    36309.82    37021.21    747.76 o 
   1   4   5     2850.55     2667.21     62.05 o 
   2   4   5     2547.23     2733.82     61.14 o 
   3   4   5     1919.45     2061.61     53.23 o 
   4   4   5     5314.20     5148.96    122.72 o 
   5   4   5       39.08       60.44     11.68 o 
   6   4   5       80.09       93.62     14.15 o 
   7   4   5       38.54       43.96     17.47 o 
   8   4   5       65.63       87.32     21.63 o 
   9   4   5       41.09      112.94     50.77 o 
  10   4   5      292.10      330.80     48.67 o 
 -10   5   5      210.08      240.07     72.29 o 
  -9   5   5      433.66      370.27     44.43 o 
  -8   5   5      230.53      265.82     22.42 o 
  -7   5   5     2828.15     2899.33    101.32 o 
  -6   5   5     1182.10      980.77     33.79 o 
  -5   5   5     1948.72     1900.66     51.92 o 
  -4   5   5     4590.41     4145.68    106.85 o 
  -3   5   5     5547.04     5597.08    120.23 o 
  -2   5   5     5867.74     6188.56    132.63 o 
  -1   5   5     7189.16     7194.77    153.74 o 
   0   5   5        0.00       -0.24      7.89 o 
   1   5   5     7082.42     7078.95    157.36 o 
   2   5   5     5896.61     5882.68    134.04 o 
   3   5   5     5412.70     5223.83    113.83 o 
   4   5   5     4468.73     3948.72    101.29 o 
   5   5   5     1879.52     1817.28     51.65 o 
   6   5   5     1102.45      938.59     47.13 o 
   7   5   5     2709.78     2792.07     82.08 o 
   8   5   5      214.51      204.60     39.67 o 
   9   5   5      413.96      460.02     36.17 o 
  10   5   5      209.85      208.00     40.88 o 
 -10   6   5      276.86      214.75     56.05 o 
  -9   6   5       13.70       16.24     24.58 o 
  -8   6   5      332.12      304.07     23.17 o 
  -7   6   5      145.00      191.32     18.42 o 
  -6   6   5      235.58      236.08     14.35 o 
  -5   6   5       82.98       70.99      9.41 o 
  -4   6   5       50.73       80.70     18.28 o 
  -3   6   5      797.84      844.04     21.59 o 
  -2   6   5      662.53      695.53     19.20 o 
  -1   6   5      412.56      414.05     18.40 o 
   0   6   5      346.50      329.00     17.02 o 
   1   6   5      426.99      403.58     16.87 o 
   2   6   5      636.41      663.82     21.81 o 
   3   6   5      792.86      828.94     24.47 o 
   4   6   5       39.59       40.96     12.10 o 
   5   6   5       73.00       86.21     16.26 o 
   6   6   5      221.36      218.42     20.24 o 
   7   6   5      153.73      161.74     21.40 o 
   8   6   5      320.44      296.80     26.41 o 
   9   6   5       11.23       18.98     31.61 o 
  10   6   5      261.22      274.41     44.66 o 
 -10   7   5      144.17      179.91     43.14 o 
  -9   7   5      319.88      308.79     35.11 o 
  -8   7   5        0.98       14.82     15.83 o 
  -7   7   5     1441.33     1513.08     59.33 o 
  -6   7   5     1997.21     1858.55     58.31 o 
  -5   7   5     2793.87     2770.08     74.03 o 
  -4   7   5      274.38      235.78     13.19 o 
  -3   7   5     2280.66     2230.15     50.79 o 
  -2   7   5     2942.15     3001.47     66.79 o 
  -1   7   5     4355.14     4440.41    104.59 o 
   0   7   5        0.21      -14.43     14.43 o 
   1   7   5     4204.40     4121.07    119.54 o 
   2   7   5     2898.00     2823.19     84.35 o 
   3   7   5     2228.11     2113.13     55.29 o 
   4   7   5      273.16      250.71     14.32 o 
   5   7   5     2663.06     2733.43     71.94 o 
   6   7   5     1886.48     1877.38     58.89 o 
   7   7   5     1354.86     1495.65     59.49 o 
   8   7   5        0.74        5.06     20.71 o 
   9   7   5      285.20      351.13     36.40 o 
  10   7   5      130.21      192.86     54.54 o 
  -9   8   5       66.64       78.34     28.73 o 
  -8   8   5       57.76       57.46     17.69 o 
  -7   8   5      188.45      141.07     19.62 o 
  -6   8   5      262.43      250.34     14.83 o 
  -5   8   5        0.21       -9.27      9.27 o 
  -4   8   5      984.86      911.45     29.17 o 
  -3   8   5        0.82       10.51      7.16 o 
  -2   8   5      300.64      296.41     13.63 o 
  -1   8   5      111.85       74.81     11.68 o 
   0   8   5       72.26       99.75     12.50 o 
   1   8   5      106.21       60.32     16.20 o 
   2   8   5      283.11      279.96     14.47 o 
   3   8   5        1.77       15.61     18.25 o 
   4   8   5      921.07      957.67     27.29 o 
   5   8   5        0.29        4.90     12.01 o 
   6   8   5      238.06      255.10     17.28 o 
   7   8   5      187.87      150.50     22.75 o 
   8   8   5       56.86       66.57     23.28 o 
   9   8   5       60.05       91.81     28.30 o 
  -9   9   5      485.59      396.46     30.70 o 
  -8   9   5     1162.54     1119.13     50.34 o 
  -7   9   5     1852.97     1859.68     71.90 o 
  -6   9   5     4074.48     3993.93    136.99 o 
  -5   9   5     1238.95     1170.68     40.37 o 
  -4   9   5     2295.60     2067.11     57.01 o 
  -3   9   5     2966.85     2674.20     75.61 o 
  -2   9   5     8205.58     8353.24    220.63 o 
  -1   9   5     8381.37     7986.91    201.18 o 
   0   9   5        0.03        0.58      9.46 o 
   1   9   5     8318.60     7884.45    198.24 o 
   2   9   5     7975.49     8068.93    205.62 o 
   3   9   5     2878.58     2578.82     67.63 o 
   4   9   5     2218.08     2036.95     55.73 o 
   5   9   5     1197.32     1115.43     32.86 o 
   6   9   5     3926.82     4004.65    132.54 o 
   7   9   5     1789.23     1899.68     72.87 o 
   8   9   5     1114.71     1110.06     51.96 o 
   9   9   5      467.67      401.74     40.46 o 
  -9  10   5        1.47       37.83     20.49 o 
  -8  10   5      435.30      385.97     28.48 o 
  -7  10   5       36.95        1.09     25.87 o 
  -6  10   5       22.62       32.05     16.45 o 
  -5  10   5      141.09      137.43     12.65 o 
  -4  10   5     2505.26     2568.16     63.37 o 
  -3  10   5      291.77      298.94     18.09 o 
  -2  10   5      909.47      916.84     30.42 o 
  -1  10   5      348.13      319.73     16.03 o 
   0  10   5    11839.83    12346.92    327.55 o 
   1  10   5      351.40      304.73     16.31 o 
   2  10   5      904.58      929.80     31.54 o 
   3  10   5      275.34      269.99     27.02 o 
   4  10   5     2440.19     2516.83     67.08 o 
   5  10   5      148.32      159.24     20.64 o 
   6  10   5       27.10       61.31     28.70 o 
   7  10   5       36.72       41.99     21.27 o 
   8  10   5      409.58      323.06     34.65 o 
   9  10   5        0.82      -15.34     25.96 o 
  -9  11   5      211.78      182.18     24.61 o 
  -8  11   5      718.80      778.90     41.38 o 
  -7  11   5     1341.02     1243.56     55.30 o 
  -6  11   5     1674.53     1767.75     69.57 o 
  -5  11   5     1031.35      947.69     35.40 o 
  -4  11   5      759.12      848.10     27.72 o 
  -3  11   5     4980.80     5116.02    142.02 o 
  -2  11   5      112.20      113.11     14.46 o 
  -1  11   5     5085.94     4994.17    152.08 o 
   0  11   5        0.01      -13.94     18.48 o 
   1  11   5     4973.93     4882.71    127.52 o 
   2  11   5       98.39      102.82     17.20 o 
   3  11   5     4891.71     4953.62    131.45 o 
   4  11   5      761.03      809.44     30.30 o 
   5  11   5      989.46      947.56     33.71 o 
   6  11   5     1640.48     1737.04     67.96 o 
   7  11   5     1309.31     1385.65     58.79 o 
   8  11   5      691.28      690.44     48.53 o 
   9  11   5      209.81      181.67     34.21 o 
  -8  12   5       58.04       58.39     20.77 o 
  -7  12   5      107.06       97.23     21.30 o 
  -6  12   5      285.36      291.09     25.50 o 
  -5  12   5      188.93      207.92     22.27 o 
  -4  12   5      253.76      251.22     13.77 o 
  -3  12   5      236.82      274.18     15.36 o 
  -2  12   5      389.89      314.16     21.17 o 
  -1  12   5       45.95       54.64     16.60 o 
   0  12   5     1758.14     1542.74     56.15 o 
   1  12   5       42.92       49.80     18.99 o 
   2  12   5      395.14      323.06     21.02 o 
   3  12   5      242.05      227.16     19.98 o 
   4  12   5      259.63      246.86     19.35 o 
   5  12   5      174.66      195.27     30.87 o 
   6  12   5      265.75      260.57     25.99 o 
   7  12   5       85.21      107.02     27.44 o 
   8  12   5       53.41       35.57     27.63 o 
  -8  13   5       82.56      108.26     22.98 o 
  -7  13   5     1052.04     1113.37     65.42 o 
  -6  13   5       73.70       42.21     18.51 o 
  -5  13   5     1877.66     1887.79     78.70 o 
  -4  13   5       41.36       45.60     10.67 o 
  -3  13   5     3043.66     3126.16    121.91 o 
  -2  13   5      110.18       74.68     14.38 o 
  -1  13   5     2298.95     2408.07     86.84 o 
   0  13   5        0.06      -12.21     13.54 o 
   1  13   5     2258.62     2415.51     69.07 o 
   2  13   5      112.59      107.20     13.16 o 
   3  13   5     3067.02     3175.38     88.88 o 
   4  13   5       44.53       15.00     13.16 o 
   5  13   5     1807.27     1920.78     67.90 o 
   6  13   5       69.95       28.70     35.65 o 
   7  13   5      993.88      924.65     46.99 o 
   8  13   5       75.23       43.06     28.62 o 
  -8  14   5      181.03      194.25     26.45 o 
  -7  14   5       12.72       25.57     40.76 o 
  -6  14   5      122.05      100.51     33.62 o 
  -5  14   5      308.25      328.87     26.51 o 
  -4  14   5      507.71      422.10     21.88 o 
  -3  14   5        0.10       10.07     13.56 o 
  -2  14   5     3480.26     3291.49    116.62 o 
  -1  14   5        3.74        0.57     11.31 o 
   0  14   5     2864.63     2600.96     85.39 o 
   1  14   5        6.26       25.59     17.81 o 
   2  14   5     3415.96     3230.80     90.60 o 
   3  14   5        0.16       44.34     13.31 o 
   4  14   5      508.48      424.18     22.64 o 
   5  14   5      293.87      325.38     28.96 o 
   6  14   5      114.01       90.24     21.12 o 
   7  14   5        6.50       13.48     22.72 o 
   8  14   5      171.41      196.67     35.42 o 
  -7  15   5      671.46      590.48     38.80 o 
  -6  15   5        0.13      -23.22     37.31 o 
  -5  15   5      630.37      543.71     34.32 o 
  -4  15   5       95.05       46.12     20.72 o 
  -3  15   5     1979.54     1885.78     82.52 o 
  -2  15   5      207.95      184.21     15.62 o 
  -1  15   5      945.06      907.02     36.18 o 
   0  15   5        0.02        0.92     14.55 o 
   1  15   5      910.10      835.94     32.14 o 
   2  15   5      223.58      216.78     20.59 o 
   3  15   5     1950.90     1848.70     57.43 o 
   4  15   5       93.70       54.69     15.34 o 
   5  15   5      586.13      590.47     35.25 o 
   6  15   5        0.26       -5.70     29.20 o 
   7  15   5      644.75      549.01     45.83 o 
  -7  16   5        0.34       21.87     30.43 o 
  -6  16   5       60.85       34.75     22.90 o 
  -5  16   5       97.22       18.19     19.08 o 
  -4  16   5      349.92      377.51     29.34 o 
  -3  16   5        5.90        4.07     12.66 o 
  -2  16   5     3654.24     3770.18    108.72 o 
  -1  16   5       50.14       46.12     19.00 o 
   0  16   5     3866.59     4076.30    143.87 o 
   1  16   5       51.88       69.94     15.89 o 
   2  16   5     3564.07     3659.33    128.90 o 
   3  16   5        6.55       39.58     15.38 o 
   4  16   5      331.04      376.75     27.09 o 
   5  16   5      103.97       57.77     32.68 o 
   6  16   5       59.54       79.59     23.18 o 
   7  16   5        0.70       44.30     41.39 o 
  -6  17   5      217.82      223.53     28.79 o 
  -5  17   5      454.82      485.15     49.50 o 
  -4  17   5       56.97       48.35     20.42 o 
  -3  17   5      988.03     1025.84     55.64 o 
  -2  17   5       70.85       54.68     14.33 o 
  -1  17   5     1246.27     1196.98     58.89 o 
   0  17   5        0.01       -0.77     14.19 o 
   1  17   5     1200.36     1138.57     41.39 o 
   2  17   5       68.46       51.94     14.95 o 
   3  17   5      980.23      982.09     37.64 o 
   4  17   5       52.26       48.86     20.80 o 
   5  17   5      438.96      435.86     31.86 o 
   6  17   5      206.62      245.57     39.97 o 
  -6  18   5       58.58       82.00     48.82 o 
  -5  18   5       30.53       41.36     25.35 o 
  -4  18   5        3.86      -11.15     21.43 o 
  -3  18   5       48.65       29.65     17.21 o 
  -2  18   5      468.42      479.45     29.02 o 
  -1  18   5       75.83       63.25     15.85 o 
   0  18   5       54.13       44.27     15.58 o 
   1  18   5       84.74      110.57     23.31 o 
   2  18   5      451.20      484.69     28.34 o 
   3  18   5       54.33       76.48     16.03 o 
   4  18   5        3.22       32.23     22.49 o 
   5  18   5       30.72       53.93     22.71 o 
   6  18   5       47.46       71.70     61.37 o 
  -5  19   5      433.00      386.40     40.50 o 
  -4  19   5       39.68       30.52     22.78 o 
  -3  19   5      947.33      997.15     46.09 o 
  -2  19   5       16.78       40.30     14.84 o 
  -1  19   5      410.80      407.31     43.66 o 
   0  19   5        0.10       24.41     15.71 o 
   1  19   5      411.92      383.92     33.39 o 
   2  19   5       15.92       37.47     15.87 o 
   3  19   5      951.28      949.91     38.62 o 
   4  19   5       41.86       63.76     22.58 o 
   5  19   5      443.17      518.59     47.28 o 
  -4  20   5       56.18       79.65     23.93 o 
  -3  20   5        0.03       -5.34     45.71 o 
  -2  20   5        3.25        6.09     16.14 o 
  -1  20   5        1.41       74.38     27.05 o 
   0  20   5       41.53       63.01     25.06 o 
   1  20   5        1.19       55.75     21.25 o 
   2  20   5        2.65       17.57     19.06 o 
   3  20   5        0.17       33.28     21.21 o 
   4  20   5       57.88       63.83     25.55 o 
   5  20   5      125.62      370.87     84.01 o 
  -4  21   5      732.54      730.55     78.12 o 
  -3  21   5      385.43      370.19     33.99 o 
  -2  21   5      158.19      174.70     22.32 o 
  -1  21   5      113.90      124.84     28.03 o 
   0  21   5        0.02       -2.70     16.43 o 
   1  21   5      109.44      124.30     19.35 o 
   2  21   5      157.95      158.73     20.36 o 
   3  21   5      383.57      382.61     49.20 o 
   4  21   5      711.55      822.66    107.72 o 
  -2  22   5        9.41       -3.51     22.77 o 
  -1  22   5       24.39       40.87     21.63 o 
   0  22   5       58.68       83.62     26.41 o 
   1  22   5       26.89       41.53     18.01 o 
   2  22   5       10.47        3.94     22.50 o 
 -10   0   6       72.09       83.00     50.43 o 
  -9   0   6      647.01      620.54     80.43 o 
  -8   0   6     1912.03     1983.64    101.62 o 
  -7   0   6     3032.84     2884.33    139.72 o 
  -6   0   6      622.58      601.43     30.38 o 
  -5   0   6       25.38       33.10      9.59 o 
  -4   0   6    10896.60    10821.81    324.19 o 
  -3   0   6      430.89      423.71     17.43 o 
  -2   0   6     6979.86     6870.59    206.64 o 
  -1   0   6     2085.96     1873.83     60.24 o 
   0   0   6    80216.84    87206.25   2737.96 o 
   1   0   6     2016.44     1831.09     71.07 o 
   2   0   6     6733.76     6799.74    222.63 o 
   3   0   6      424.52      423.52     26.40 o 
   4   0   6    10409.45    10337.90    442.32 o 
   5   0   6       24.56       23.33     19.62 o 
   6   0   6      576.52      552.73     72.14 o 
   7   0   6     2870.65     2626.98    123.29 o 
   8   0   6     1792.21     1820.03     93.55 o 
   9   0   6      572.80      618.59    100.87 o 
  10   0   6       62.34       95.86     36.98 o 
 -10   1   6       25.23      -12.05     33.70 o 
  -9   1   6       18.10       24.16     30.70 o 
  -8   1   6      377.36      380.98     23.21 o 
  -7   1   6      380.95      389.19     18.14 o 
  -6   1   6      710.71      640.79     18.93 o 
  -5   1   6     2306.52     2331.02     54.13 o 
  -4   1   6     2480.26     2407.92     55.56 o 
  -3   1   6     3493.29     3691.51     83.37 o 
  -2   1   6       22.72       10.43      5.81 o 
  -1   1   6      128.23      113.10      8.09 o 
   0   1   6        0.00       -7.38      7.38 o 
   1   1   6      133.38      128.74     16.28 o 
   2   1   6       20.87       13.15      7.77 o 
   3   1   6     3411.51     3500.82     84.17 o 
   4   1   6     2379.00     2328.77     70.58 o 
   5   1   6     2237.90     2252.34     63.89 o 
   6   1   6      717.40      611.23     26.31 o 
   7   1   6      376.47      336.46     29.72 o 
   8   1   6      368.05      413.88     26.82 o 
   9   1   6       17.68       90.69     46.55 o 
  10   1   6       25.64       78.26     35.77 o 
 -10   2   6       45.87       29.57     36.24 o 
  -9   2   6     1474.45     1514.98    101.35 o 
  -8   2   6     2606.76     2555.97    110.38 o 
  -7   2   6      643.15      672.97     26.83 o 
  -6   2   6     1105.26     1111.56     36.88 o 
  -5   2   6     5178.61     5301.88    114.34 o 
  -4   2   6    10523.02    10642.19    225.63 o 
  -3   2   6      751.80      733.00     18.94 o 
  -2   2   6     3402.59     3418.11     74.71 o 
  -1   2   6     5531.19     5828.23    125.72 o 
   0   2   6     6830.01     7451.86    169.87 o 
   1   2   6     5530.48     5571.84    129.05 o 
   2   2   6     3401.81     3324.42     79.44 o 
   3   2   6      705.22      698.45     23.15 o 
   4   2   6    10336.18    10152.01    258.86 o 
   5   2   6     4962.33     5079.40    134.36 o 
   6   2   6     1088.28     1021.85     37.66 o 
   7   2   6      599.53      569.80     29.84 o 
   8   2   6     2449.23     2225.78     94.46 o 
   9   2   6     1376.44     1490.91    141.74 o 
  10   2   6       41.41       54.27     35.33 o 
 -10   3   6      146.72      131.09     38.16 o 
  -9   3   6      130.34      141.23     23.83 o 
  -8   3   6      511.63      477.64     46.97 o 
  -7   3   6        9.03       28.36     10.55 o 
  -6   3   6     1103.91     1152.82     38.36 o 
  -5   3   6     1985.06     1930.00     59.17 o 
  -4   3   6      562.07      549.51     16.62 o 
  -3   3   6     9122.15     9332.60    214.06 o 
  -2   3   6     2942.23     3100.48     73.83 o 
  -1   3   6     4845.90     5095.19    119.03 o 
   0   3   6        0.00        1.89      7.11 o 
   1   3   6     4842.08     4984.74    116.61 o 
   2   3   6     2841.28     2898.12     72.95 o 
   3   3   6     8709.55     9249.01    236.23 o 
   4   3   6      567.83      524.99     22.81 o 
   5   3   6     1891.89     1799.96     54.35 o 
   6   3   6     1078.59     1073.46     39.32 o 
   7   3   6        7.56       31.50     16.48 o 
   8   3   6      487.51      421.43     92.34 o 
   9   3   6      120.99      143.18     42.66 o 
  10   3   6      142.86       96.78     38.48 o 
 -10   4   6       32.82       62.14     35.76 o 
  -9   4   6     2943.57     2962.82    149.94 o 
  -8   4   6     2129.80     2114.76     96.35 o 
  -7   4   6      155.06      135.27     18.75 o 
  -6   4   6     1819.12     1875.73     58.39 o 
  -5   4   6     7746.05     7568.11    213.66 o 
  -4   4   6     9290.66     9277.28    213.72 o 
  -3   4   6     1703.37     1517.71     35.75 o 
  -2   4   6     4653.85     4484.44    104.93 o 
  -1   4   6     9135.01     9832.79    225.50 o 
   0   4   6    28975.81    28992.45    681.53 o 
   1   4   6     9048.53     9180.46    220.56 o 
   2   4   6     4595.45     4253.78    100.58 o 
   3   4   6     1637.57     1462.18     38.61 o 
   4   4   6     9066.75     8955.96    230.29 o 
   5   4   6     7398.22     7288.25    188.39 o 
   6   4   6     1760.86     1696.34     56.03 o 
   7   4   6      154.21      176.69     30.65 o 
   8   4   6     2005.10     1931.28     79.31 o 
   9   4   6     2731.78     2874.96    112.13 o 
  10   4   6       33.92       56.02     37.46 o 
 -10   5   6       51.00       34.48     64.61 o 
  -9   5   6      416.09      455.95     38.91 o 
  -8   5   6       78.70       70.52     17.15 o 
  -7   5   6      193.77      192.21     18.51 o 
  -6   5   6      423.06      391.45     18.55 o 
  -5   5   6     1445.21     1377.66     39.86 o 
  -4   5   6      248.18      222.40     12.55 o 
  -3   5   6     2235.55     2408.94     58.84 o 
  -2   5   6      218.26      221.51     11.56 o 
  -1   5   6     1734.11     1592.88     41.45 o 
   0   5   6        0.13        1.32      9.99 o 
   1   5   6     1738.39     1556.85     42.93 o 
   2   5   6      199.33      167.73     11.78 o 
   3   5   6     2107.01     2212.41     58.87 o 
   4   5   6      237.28      231.41     20.18 o 
   5   5   6     1374.61     1420.04     48.34 o 
   6   5   6      397.28      349.62     21.35 o 
   7   5   6      194.48      192.30     19.15 o 
   8   5   6       70.97      119.52     70.57 o 
   9   5   6      387.38      476.43     94.21 o 
  10   5   6       53.26       80.51     39.68 o 
  -9   6   6      828.35      779.90     50.83 o 
  -8   6   6     1791.65     1746.99     67.68 o 
  -7   6   6      554.63      539.24     29.03 o 
  -6   6   6      716.62      758.36     28.56 o 
  -5   6   6     1250.30     1145.98     34.47 o 
  -4   6   6     5490.31     5261.93    135.29 o 
  -3   6   6     5537.26     5577.28    129.71 o 
  -2   6   6     4819.65     4850.44    113.84 o 
  -1   6   6     2821.66     2848.86     76.66 o 
   0   6   6    35143.88    34635.50    854.84 o 
   1   6   6     2745.87     2751.17     71.31 o 
   2   6   6     4669.86     4565.42    116.58 o 
   3   6   6     5363.56     5068.11    136.45 o 
   4   6   6     5301.53     4982.91    141.32 o 
   5   6   6     1237.10     1025.28     60.82 o 
   6   6   6      651.16      751.87     35.82 o 
   7   6   6      518.94      468.95     33.75 o 
   8   6   6     1676.64     1579.25     91.56 o 
   9   6   6      767.16      767.92     45.93 o 
  -9   7   6       45.54       38.21     45.70 o 
  -8   7   6       41.29       48.81     16.91 o 
  -7   7   6       61.70       28.89     16.06 o 
  -6   7   6      270.10      212.45     23.57 o 
  -5   7   6      622.94      555.79     20.73 o 
  -4   7   6      605.16      618.41     22.25 o 
  -3   7   6      452.83      343.84     18.42 o 
  -2   7   6       75.75       70.31      9.49 o 
  -1   7   6      582.87      542.22     28.05 o 
   0   7   6        0.27       11.13     10.74 o 
   1   7   6      585.40      580.38     21.91 o 
   2   7   6       70.56       59.84     15.25 o 
   3   7   6      446.23      361.44     18.07 o 
   4   7   6      570.95      580.07     21.92 o 
   5   7   6      582.40      547.47     24.03 o 
   6   7   6      248.70      218.26     16.94 o 
   7   7   6       66.28       53.91     24.93 o 
   8   7   6       39.29       23.70     22.66 o 
   9   7   6       39.82       62.22     25.84 o 
  -9   8   6       18.85       53.07     30.03 o 
  -8   8   6     2567.17     2693.64     98.68 o 
  -7   8   6     4212.18     4261.46    147.00 o 
  -6   8   6      714.62      723.08     28.33 o 
  -5   8   6      335.65      354.93     18.23 o 
  -4   8   6     1907.22     1800.05     57.33 o 
  -3   8   6     1169.05     1315.99     40.24 o 
  -2   8   6       14.24       24.14     13.23 o 
  -1   8   6     5865.77     5884.30    150.37 o 
   0   8   6       37.42       31.50     12.38 o 
   1   8   6     5856.37     5656.23    161.68 o 
   2   8   6       13.54       19.07     13.37 o 
   3   8   6     1123.25     1182.31     40.63 o 
   4   8   6     1863.02     1831.25     49.97 o 
   5   8   6      322.62      339.40     21.46 o 
   6   8   6      694.08      733.61     30.29 o 
   7   8   6     4008.97     4115.70    136.57 o 
   8   8   6     2395.67     2435.53     97.84 o 
   9   8   6       13.54       15.20     26.46 o 
  -9   9   6       26.57      113.54     32.60 o 
  -8   9   6       45.24       52.92     35.88 o 
  -7   9   6       79.57      104.91     19.04 o 
  -6   9   6      314.97      254.02     26.04 o 
  -5   9   6      637.11      578.02     24.78 o 
  -4   9   6        0.35        2.50     12.87 o 
  -3   9   6     1219.13     1192.79     33.22 o 
  -2   9   6        4.25       16.17     16.34 o 
  -1   9   6      830.37      763.09     39.28 o 
   0   9   6        0.00       -9.67      9.67 o 
   1   9   6      842.58      789.95     33.83 o 
   2   9   6        4.52       16.74     10.69 o 
   3   9   6     1192.45     1096.85     34.09 o 
   4   9   6        0.80        9.17     11.93 o 
   5   9   6      648.13      637.45     29.34 o 
   6   9   6      301.63      240.94     17.73 o 
   7   9   6       76.70      146.57     34.85 o 
   8   9   6       35.78       44.92     25.39 o 
   9   9   6       24.05       24.58     39.09 o 
  -9  10   6       30.93        0.02     19.73 o 
  -8  10   6     1525.61     1561.85    117.50 o 
  -7  10   6     3435.49     3321.40    119.36 o 
  -6  10   6      663.45      613.47     33.60 o 
  -5  10   6      137.39      115.22     15.69 o 
  -4  10   6     2007.34     2020.56     56.36 o 
  -3  10   6     8163.93     8095.13    204.19 o 
  -2  10   6       91.51       79.11     12.21 o 
  -1  10   6     1789.95     1764.43     64.35 o 
   0  10   6      611.84      611.63     39.97 o 
   1  10   6     1769.96     1770.33     61.36 o 
   2  10   6       86.52       46.10     15.17 o 
   3  10   6     7963.27     8061.47    207.03 o 
   4  10   6     1981.80     1977.71     55.08 o 
   5  10   6      133.48       97.13     15.78 o 
   6  10   6      637.24      573.31     33.66 o 
   7  10   6     3201.95     3166.98    111.15 o 
   8  10   6     1415.74     1565.19     66.76 o 
   9  10   6       26.84       16.22     40.83 o 
  -8  11   6       68.00       94.27     21.67 o 
  -7  11   6        0.07       -1.54     19.52 o 
  -6  11   6      103.19      146.30     20.84 o 
  -5  11   6      694.71      649.47     27.87 o 
  -4  11   6      397.83      395.94     16.97 o 
  -3  11   6     1484.67     1460.47     66.78 o 
  -2  11   6        8.69       32.93     13.07 o 
  -1  11   6     2228.06     2312.35     64.36 o 
   0  11   6        0.03       -5.24     13.39 o 
   1  11   6     2234.85     2302.04     65.46 o 
   2  11   6        9.11       10.95     11.08 o 
   3  11   6     1426.56     1366.86     43.70 o 
   4  11   6      378.75      363.72     19.49 o 
   5  11   6      672.25      602.05     28.89 o 
   6  11   6       88.00      159.34     27.08 o 
   7  11   6        0.10       47.88     22.43 o 
   8  11   6       61.76       76.51     28.34 o 
   9  11   6       76.17      137.51     58.38 o 
  -8  12   6     1085.66      993.66     49.66 o 
  -7  12   6     1558.62     1513.29     96.66 o 
  -6  12   6      367.43      294.43     26.33 o 
  -5  12   6      710.45      701.43     36.93 o 
  -4  12   6     1268.30     1237.13     38.19 o 
  -3  12   6     3116.08     3032.14    113.96 o 
  -2  12   6     1193.70      991.53     66.09 o 
  -1  12   6     1964.26     2027.28     61.19 o 
   0  12   6     1591.71     1445.34     44.64 o 
   1  12   6     1970.47     1971.28     57.71 o 
   2  12   6     1136.82     1005.46     44.35 o 
   3  12   6     3009.79     3090.64     86.11 o 
   4  12   6     1178.88     1176.04     39.95 o 
   5  12   6      662.45      685.98     29.75 o 
   6  12   6      355.04      296.17     27.03 o 
   7  12   6     1478.47     1326.28     60.81 o 
   8  12   6     1023.12      968.07     94.96 o 
  -8  13   6       15.59       22.48     39.22 o 
  -7  13   6       70.73       68.71     27.55 o 
  -6  13   6        3.12      -18.21     18.21 o 
  -5  13   6       18.57       31.29     18.62 o 
  -4  13   6       68.00       75.21     11.12 o 
  -3  13   6      180.41      180.08     14.03 o 
  -2  13   6       44.90       24.24     15.91 o 
  -1  13   6     1760.57     1747.84     62.74 o 
   0  13   6        0.12       11.65     16.17 o 
   1  13   6     1724.10     1729.14     63.22 o 
   2  13   6       45.82       65.67     14.75 o 
   3  13   6      166.83      181.86     16.03 o 
   4  13   6       65.51       84.01     14.66 o 
   5  13   6       19.67       16.01     17.59 o 
   6  13   6        2.14       -1.41     23.79 o 
   7  13   6       65.13      102.30     25.17 o 
   8  13   6       16.63       27.47     34.82 o 
  -8  14   6      794.73      758.11     50.55 o 
  -7  14   6      233.49      212.48     26.46 o 
  -6  14   6      749.44      828.90     49.22 o 
  -5  14   6     1307.10     1166.78     78.64 o 
  -4  14   6     1661.00     1673.43     58.09 o 
  -3  14   6     1374.51     1335.00     63.81 o 
  -2  14   6      568.65      572.26     35.54 o 
  -1  14   6      701.55      739.04     32.83 o 
   0  14   6     3181.89     3181.74     97.10 o 
   1  14   6      686.17      657.33     27.73 o 
   2  14   6      559.41      575.16     25.74 o 
   3  14   6     1346.21     1364.89     45.37 o 
   4  14   6     1609.18     1616.55     51.97 o 
   5  14   6     1247.36     1155.90     68.84 o 
   6  14   6      702.90      779.47     42.96 o 
   7  14   6      227.47      268.59     38.15 o 
   8  14   6      711.30      639.13     88.34 o 
  -7  15   6        1.10        6.58     40.93 o 
  -6  15   6      321.61      344.54     30.16 o 
  -5  15   6      498.24      424.54     30.93 o 
  -4  15   6      421.56      394.93     40.42 o 
  -3  15   6     1174.22     1088.92     67.47 o 
  -2  15   6      416.25      466.00     38.96 o 
  -1  15   6     2680.37     2733.81     81.38 o 
   0  15   6        0.09       18.73     13.35 o 
   1  15   6     2619.10     2560.11     74.33 o 
   2  15   6      414.39      407.90     22.41 o 
   3  15   6     1150.95     1080.08     39.42 o 
   4  15   6      417.14      447.98     30.01 o 
   5  15   6      471.13      472.38     36.97 o 
   6  15   6      308.00      345.94     48.43 o 
   7  15   6        0.74       30.54     54.31 o 
  -7  16   6      387.37      387.63     51.47 o 
  -6  16   6      273.52      285.96     41.36 o 
  -5  16   6      507.87      480.72     35.08 o 
  -4  16   6     1272.37     1126.16    111.24 o 
  -3  16   6      769.66      818.07     37.04 o 
  -2  16   6      507.11      547.18     28.01 o 
  -1  16   6      235.66      200.77     19.75 o 
   0  16   6     2086.42     2044.44     98.64 o 
   1  16   6      242.17      190.07     17.82 o 
   2  16   6      520.47      511.78     31.39 o 
   3  16   6      750.85      816.35     33.54 o 
   4  16   6     1277.43     1242.32     44.21 o 
   5  16   6      480.78      455.84     58.48 o 
   6  16   6      270.86      297.55     30.40 o 
   7  16   6      375.65      403.25     43.99 o 
  -6  17   6      286.86      273.85     28.68 o 
  -5  17   6       35.61       45.28     23.21 o 
  -4  17   6      226.86      245.52     32.26 o 
  -3  17   6      194.64      168.99     17.59 o 
  -2  17   6      403.21      324.44     26.71 o 
  -1  17   6      421.11      385.36     21.87 o 
   0  17   6        0.01        5.96     13.97 o 
   1  17   6      393.46      345.50     22.18 o 
   2  17   6      383.40      333.64     21.49 o 
   3  17   6      186.54      208.00     19.52 o 
   4  17   6      229.76      251.05     27.11 o 
   5  17   6       30.00       40.33     38.55 o 
   6  17   6      279.13      313.92     45.56 o 
  -6  18   6      170.87      158.70     28.20 o 
  -5  18   6      144.12      161.10     29.79 o 
  -4  18   6      790.00      723.58     61.05 o 
  -3  18   6      640.43      667.97     35.05 o 
  -2  18   6      470.43      452.71     24.58 o 
  -1  18   6      521.94      487.67     25.33 o 
   0  18   6      522.44      526.70     26.88 o 
   1  18   6      514.83      554.83     27.45 o 
   2  18   6      465.51      462.35     25.64 o 
   3  18   6      617.40      616.15     30.11 o 
   4  18   6      773.90      656.20     49.40 o 
   5  18   6      137.83      123.74     32.10 o 
   6  18   6      181.65      177.26     27.87 o 
  -5  19   6        6.66       14.65     20.48 o 
  -4  19   6       10.69       49.88     22.91 o 
  -3  19   6       40.89       49.71     25.81 o 
  -2  19   6        3.88       10.79     19.68 o 
  -1  19   6       35.89       24.11     15.35 o 
   0  19   6        0.00        1.15     15.61 o 
   1  19   6       34.26       63.08     21.23 o 
   2  19   6        2.18       30.87     15.90 o 
   3  19   6       36.96       83.24     20.70 o 
   4  19   6       11.40       53.70     23.95 o 
   5  19   6        7.89       81.09     37.97 o 
  -4  20   6     1130.38     1137.50     93.48 o 
  -3  20   6      257.41      243.41     50.22 o 
  -2  20   6      594.84      566.30     48.48 o 
  -1  20   6      474.61      543.67     29.14 o 
   0  20   6     1296.79     1399.56     55.29 o 
   1  20   6      463.74      496.66     28.26 o 
   2  20   6      587.93      576.59     30.65 o 
   3  20   6      262.88      234.08     52.53 o 
   4  20   6     1086.93     1149.66     55.61 o 
  -3  21   6       71.41       73.40     35.60 o 
  -2  21   6        2.84        2.85     24.60 o 
  -1  21   6        0.28       19.15     18.08 o 
   0  21   6        0.00       46.50     23.90 o 
   1  21   6        0.91       17.06     18.08 o 
   2  21   6        3.30       37.65     18.88 o 
   3  21   6       66.32       63.09     43.02 o 
  -1  22   6      335.40      293.15     24.43 o 
   0  22   6     1622.87     1619.96     57.14 o 
   1  22   6      325.43      336.81     26.12 o 
 -10   1   7      336.40      341.75     48.56 o 
  -9   1   7      173.86      172.55     38.29 o 
  -8   1   7        5.16       12.76     14.97 o 
  -7   1   7     1905.70     1864.99     67.64 o 
  -6   1   7     1479.37     1301.38     37.22 o 
  -5   1   7     3790.65     3979.00     86.75 o 
  -4   1   7     1407.48     1492.70     34.85 o 
  -3   1   7    11878.37    12136.16    256.64 o 
  -2   1   7       29.78       23.93      8.29 o 
  -1   1   7     9825.28    10070.23    229.79 o 
   0   1   7        0.09       -7.67      7.67 o 
   1   1   7     9860.07    10172.54    232.51 o 
   2   1   7       36.24       31.61      7.94 o 
   3   1   7    11390.13    11790.55    269.24 o 
   4   1   7     1346.78     1405.57     49.75 o 
   5   1   7     3649.16     3704.54    106.54 o 
   6   1   7     1398.37     1289.66     49.38 o 
   7   1   7     1817.62     1714.90     62.32 o 
   8   1   7        4.69        9.18     23.86 o 
   9   1   7      154.18      240.57     57.12 o 
  10   1   7      321.97      289.44     40.49 o 
 -10   2   7       11.66       33.21     35.23 o 
  -9   2   7      856.16      981.48     76.20 o 
  -8   2   7        1.95      -10.24     18.11 o 
  -7   2   7     3154.14     3275.90     96.43 o 
  -6   2   7       27.28       18.14     14.30 o 
  -5   2   7     2215.14     2149.28     58.50 o 
  -4   2   7     3181.42     3232.31     77.13 o 
  -3   2   7     1366.23     1437.17     36.89 o 
  -2   2   7     1239.51     1205.05     32.64 o 
  -1   2   7       96.69       91.46     10.41 o 
   0   2   7    10514.19    10045.27    239.86 o 
   1   2   7       97.66       83.62      9.11 o 
   2   2   7     1238.39     1180.25     33.02 o 
   3   2   7     1311.25     1407.13     45.03 o 
   4   2   7     3007.29     2986.63     82.78 o 
   5   2   7     2149.13     2043.06     59.66 o 
   6   2   7       25.97        3.76     13.04 o 
   7   2   7     2957.20     2989.66     98.47 o 
   8   2   7        1.56       24.58     40.78 o 
   9   2   7      796.41      905.48    176.41 o 
  10   2   7       10.94       89.60     59.83 o 
  -9   3   7       10.69       45.35     22.75 o 
  -8   3   7       11.93       28.48     20.19 o 
  -7   3   7      755.52      710.32     28.90 o 
  -6   3   7      324.99      284.47     16.07 o 
  -5   3   7     3854.77     3833.34     99.75 o 
  -4   3   7      354.21      340.75     12.96 o 
  -3   3   7    13606.93    13280.62    303.52 o 
  -2   3   7      791.13      869.44     26.47 o 
  -1   3   7    18496.31    17825.84    406.67 o 
   0   3   7        0.01        0.44      9.45 o 
   1   3   7    18301.22    16458.32    412.08 o 
   2   3   7      804.67      852.17     27.15 o 
   3   3   7    13162.03    12427.57    296.13 o 
   4   3   7      349.18      302.72     17.55 o 
   5   3   7     3652.11     3662.11    100.37 o 
   6   3   7      325.15      282.88     19.88 o 
   7   3   7      715.60      688.96     34.08 o 
   8   3   7       14.28       19.12     25.92 o 
   9   3   7       10.27       49.11    136.84 o 
  -9   4   7      238.93      221.12     28.99 o 
  -8   4   7       67.96       83.06     23.80 o 
  -7   4   7     1165.43     1170.24     43.65 o 
  -6   4   7        5.40       19.89     10.64 o 
  -5   4   7     1720.73     1650.89     52.52 o 
  -4   4   7        8.66       -0.90      6.78 o 
  -3   4   7     5221.98     5476.25    128.14 o 
  -2   4   7       49.91       60.32     17.67 o 
  -1   4   7       70.21      101.98     10.52 o 
   0   4   7     1131.58     1465.28     42.59 o 
   1   4   7       74.05       93.85     15.45 o 
   2   4   7       33.30       63.93     12.00 o 
   3   4   7     5036.19     5051.62    124.56 o 
   4   4   7        9.05        2.55     11.95 o 
   5   4   7     1666.02     1566.67     49.31 o 
   6   4   7        3.62       14.99     13.90 o 
   7   4   7     1114.09     1053.80     44.07 o 
   8   4   7       61.38       50.58     28.57 o 
   9   4   7      224.51      230.30     28.30 o 
  -9   5   7      363.45      309.75     37.04 o 
  -8   5   7      599.24      604.79     42.05 o 
  -7   5   7     2379.75     2568.97    128.61 o 
  -6   5   7        1.81      -10.33     10.33 o 
  -5   5   7     4425.10     4487.09    130.48 o 
  -4   5   7     1933.02     2046.34     56.37 o 
  -3   5   7    10195.10    10277.31    236.65 o 
  -2   5   7     1130.41     1175.67     32.18 o 
  -1   5   7     4863.74     5124.44    132.82 o 
   0   5   7        0.20        0.81      8.97 o 
   1   5   7     4788.11     4834.09    119.59 o 
   2   5   7     1073.63     1051.29     38.72 o 
   3   5   7     9812.81     9490.32    241.73 o 
   4   5   7     1826.32     1901.13     60.76 o 
   5   5   7     4277.20     4225.49    121.86 o 
   6   5   7        2.93       47.10     37.42 o 
   7   5   7     2257.63     2284.61     73.24 o 
   8   5   7      571.30      576.60     37.56 o 
   9   5   7      330.40      346.49     32.37 o 
  -9   6   7        3.49      -19.00     24.36 o 
  -8   6   7      158.94      127.86     18.29 o 
  -7   6   7      314.35      319.98     27.11 o 
  -6   6   7      145.17      134.07     13.30 o 
  -5   6   7        0.11       19.08     10.65 o 
  -4   6   7      220.39      238.61     13.29 o 
  -3   6   7      644.93      646.58     21.69 o 
  -2   6   7     3350.29     3413.88     95.68 o 
  -1   6   7        5.63       14.71      9.46 o 
   0   6   7     3217.23     3057.80     82.86 o 
   1   6   7        4.77        7.34     10.42 o 
   2   6   7     3211.59     3158.44     81.35 o 
   3   6   7      628.89      636.39     29.07 o 
   4   6   7      220.08      240.72     18.56 o 
   5   6   7        0.25       17.80     23.12 o 
   6   6   7      142.04      120.33     18.07 o 
   7   6   7      268.22      311.23     25.23 o 
   8   6   7      147.39      174.29     25.50 o 
   9   6   7        2.71       20.47     33.28 o 
  -9   7   7      853.72      861.71     56.42 o 
  -8   7   7       58.58        5.99     15.88 o 
  -7   7   7     1563.93     1558.58     61.67 o 
  -6   7   7      473.22      427.43     20.68 o 
  -5   7   7     1734.06     1708.72     54.91 o 
  -4   7   7       13.80        9.44      7.57 o 
  -3   7   7     2438.84     2339.24     57.67 o 
  -2   7   7     1436.22     1363.30     48.57 o 
  -1   7   7     3314.35     3284.03     88.06 o 
   0   7   7        0.13        1.33     10.79 o 
   1   7   7     3315.55     3132.59     94.43 o 
   2   7   7     1404.94     1211.19     37.05 o 
   3   7   7     2399.60     2130.26     62.37 o 
   4   7   7       13.65        9.61     10.48 o 
   5   7   7     1601.03     1496.87     51.88 o 
   6   7   7      438.47      348.49     23.88 o 
   7   7   7     1428.62     1436.63     59.09 o 
   8   7   7       58.88       44.77     28.62 o 
   9   7   7      767.75      831.78     49.50 o 
  -9   8   7       35.04       38.39     28.11 o 
  -8   8   7       79.84       95.18     36.65 o 
  -7   8   7      293.94      296.36     30.43 o 
  -6   8   7       17.78       27.98     19.27 o 
  -5   8   7      125.03      129.46     13.45 o 
  -4   8   7        9.88       11.66      7.77 o 
  -3   8   7      708.14      636.09     20.66 o 
  -2   8   7      780.53      790.86     24.66 o 
  -1   8   7      159.72      166.85     24.26 o 
   0   8   7      978.89     1103.20     42.36 o 
   1   8   7      171.08      157.44     13.98 o 
   2   8   7      739.30      729.37     26.60 o 
   3   8   7      642.66      566.23     23.22 o 
   4   8   7        7.13        2.21     12.12 o 
   5   8   7      111.12      112.81     17.47 o 
   6   8   7       14.42       26.81     22.63 o 
   7   8   7      272.83      282.26     27.32 o 
   8   8   7       80.70      103.83     34.71 o 
   9   8   7       33.61       51.49     28.38 o 
  -9   9   7     1108.08     1176.53     71.42 o 
  -8   9   7       60.60       28.10     17.27 o 
  -7   9   7      844.29      753.54     38.37 o 
  -6   9   7     1142.15     1066.12     46.94 o 
  -5   9   7      211.50      208.72     18.54 o 
  -4   9   7       22.24       34.39      8.82 o 
  -3   9   7      236.35      273.29     13.78 o 
  -2   9   7       75.65       81.51     10.40 o 
  -1   9   7      467.17      405.14     17.87 o 
   0   9   7        0.31        2.89     10.04 o 
   1   9   7      452.73      413.36     24.86 o 
   2   9   7       70.36       73.90     12.23 o 
   3   9   7      241.51      256.10     20.27 o 
   4   9   7       23.44       33.13     25.32 o 
   5   9   7      200.87      163.51     22.59 o 
   6   9   7     1040.03      967.59     37.31 o 
   7   9   7      809.16      796.80     43.56 o 
   8   9   7       51.91       85.12     25.70 o 
   9   9   7     1035.76     1127.91     68.94 o 
  -8  10   7       78.24      119.82     20.90 o 
  -7  10   7      392.38      372.66     38.98 o 
  -6  10   7       22.99       15.15     21.11 o 
  -5  10   7       62.23       58.98     13.04 o 
  -4  10   7     1759.71     1670.09     48.15 o 
  -3  10   7     1379.04     1378.30     38.16 o 
  -2  10   7      167.73      164.00     12.90 o 
  -1  10   7      166.36      172.59     13.28 o 
   0  10   7     1121.47     1099.04     35.11 o 
   1  10   7      175.55      154.21     14.31 o 
   2  10   7      167.82      176.00     14.82 o 
   3  10   7     1327.83     1288.54     41.28 o 
   4  10   7     1676.91     1681.44     51.31 o 
   5  10   7       66.59       58.78     13.60 o 
   6  10   7       21.65       25.84     33.50 o 
   7  10   7      387.13      396.36     30.59 o 
   8  10   7       77.24      123.12     27.08 o 
  -8  11   7        2.22      -17.85     17.85 o 
  -7  11   7     1515.17     1485.32     80.40 o 
  -6  11   7       75.76       77.08     18.70 o 
  -5  11   7      722.88      757.30     31.29 o 
  -4  11   7       71.33       97.06     11.35 o 
  -3  11   7       24.18       38.88     10.27 o 
  -2  11   7        4.56       -6.58     10.58 o 
  -1  11   7      555.61      554.56     27.44 o 
   0  11   7        0.00      -10.58     10.58 o 
   1  11   7      558.07      575.88     27.21 o 
   2  11   7        8.26       10.18     16.54 o 
   3  11   7       24.18        5.68     13.69 o 
   4  11   7       66.73       85.24     13.86 o 
   5  11   7      708.49      727.05     31.25 o 
   6  11   7       65.96       44.11     20.92 o 
   7  11   7     1453.66     1526.20     64.82 o 
   8  11   7        2.62        5.04     30.54 o 
  -8  12   7        6.80       16.19     34.01 o 
  -7  12   7       14.22       22.53     18.46 o 
  -6  12   7      281.56      275.98     42.66 o 
  -5  12   7        6.07        4.95     17.40 o 
  -4  12   7      762.23      752.66     33.62 o 
  -3  12   7      100.99      113.52     12.56 o 
  -2  12   7      398.73      415.29     23.08 o 
  -1  12   7        5.88       23.58     11.25 o 
   0  12   7      573.31      576.60     28.13 o 
   1  12   7        3.31       -6.11     18.64 o 
   2  12   7      375.82      429.67     20.96 o 
   3  12   7       97.63      109.07     14.57 o 
   4  12   7      720.64      737.02     29.61 o 
   5  12   7        8.52       14.63     21.20 o 
   6  12   7      270.52      266.34     27.07 o 
   7  12   7        9.37       26.78     29.21 o 
   8  12   7        5.57       75.07     29.68 o 
  -8  13   7      264.60      304.43     30.45 o 
  -7  13   7      558.47      510.21     34.98 o 
  -6  13   7      254.49      153.05     23.97 o 
  -5  13   7      864.01      789.56     41.60 o 
  -4  13   7       62.60       60.29     15.42 o 
  -3  13   7     1214.09     1174.83     38.31 o 
  -2  13   7        1.34        1.63     11.44 o 
  -1  13   7     2661.00     2722.25     80.35 o 
   0  13   7        0.00       -5.66     13.45 o 
   1  13   7     2604.57     2641.32     78.88 o 
   2  13   7        0.69       17.73     12.86 o 
   3  13   7     1209.81     1179.11     40.27 o 
   4  13   7       55.38       41.59     28.69 o 
   5  13   7      806.46      706.95     39.19 o 
   6  13   7      245.68      192.84     24.89 o 
   7  13   7      498.03      430.47     33.47 o 
   8  13   7      245.40      272.35     39.39 o 
  -7  14   7      441.08      434.91     50.24 o 
  -6  14   7       96.13      100.90     21.43 o 
  -5  14   7      731.69      753.36     75.17 o 
  -4  14   7       25.84       49.18     16.48 o 
  -3  14   7      316.40      307.98     21.80 o 
  -2  14   7      107.52      107.35     14.44 o 
  -1  14   7      115.82      113.61     18.94 o 
   0  14   7      812.13      750.28     29.66 o 
   1  14   7      107.63      116.90     15.42 o 
   2  14   7       97.05       98.37     15.38 o 
   3  14   7      315.44      339.07     20.97 o 
   4  14   7       19.41       15.42     15.85 o 
   5  14   7      700.29      682.30     44.92 o 
   6  14   7       85.81      151.36     24.90 o 
   7  14   7      442.52      416.42     35.04 o 
  -7  15   7      639.95      672.74     57.19 o 
  -6  15   7       20.46       39.05     22.32 o 
  -5  15   7     1010.01      952.60     67.88 o 
  -4  15   7      771.25      879.83     51.79 o 
  -3  15   7     1309.30     1292.13     60.60 o 
  -2  15   7      294.59      293.38     23.98 o 
  -1  15   7     1781.23     1797.01     55.16 o 
   0  15   7        0.14       -2.12     19.41 o 
   1  15   7     1730.77     1744.03     54.83 o 
   2  15   7      289.60      313.77     22.44 o 
   3  15   7     1307.28     1269.99     44.15 o 
   4  15   7      755.55      829.32     35.68 o 
   5  15   7      956.57      941.73     47.94 o 
   6  15   7       18.27       73.09     32.77 o 
   7  15   7      609.01      560.44     40.68 o 
  -6  16   7       46.74       27.99     33.43 o 
  -5  16   7     1179.99     1103.57     74.20 o 
  -4  16   7      111.38       83.47     21.68 o 
  -3  16   7     1008.29      997.48     45.63 o 
  -2  16   7      931.47      905.72     41.30 o 
  -1  16   7       81.49       73.82     15.51 o 
   0  16   7      197.12      165.26     17.35 o 
   1  16   7       80.88       82.31     17.02 o 
   2  16   7      925.31      890.17     35.05 o 
   3  16   7      981.86     1026.12     39.24 o 
   4  16   7      113.79      119.80     22.28 o 
   5  16   7     1106.30     1026.60     50.55 o 
   6  16   7       37.42       79.96     30.78 o 
  -6  17   7      113.52       98.46     25.41 o 
  -5  17   7      558.43      521.76     48.03 o 
  -4  17   7      171.00      152.97     23.25 o 
  -3  17   7      312.14      340.51     40.13 o 
  -2  17   7      165.43      178.97     23.19 o 
  -1  17   7      156.82      147.66     18.72 o 
   0  17   7        0.08       11.02     14.73 o 
   1  17   7      153.99      139.36     17.62 o 
   2  17   7      170.88      155.94     20.03 o 
   3  17   7      304.71      318.34     22.21 o 
   4  17   7      174.76      157.14     49.21 o 
   5  17   7      535.94      561.50     36.88 o 
   6  17   7      115.88      134.19     36.29 o 
  -5  18   7      229.03      195.11     26.98 o 
  -4  18   7      268.69      345.19     40.47 o 
  -3  18   7       90.21      137.65     22.29 o 
  -2  18   7       20.75       12.55     15.25 o 
  -1  18   7       15.65       12.74     15.51 o 
   0  18   7      660.62      620.80     29.65 o 
   1  18   7       16.39       23.05     15.30 o 
   2  18   7       21.03       64.61     24.96 o 
   3  18   7       95.18      149.50     19.45 o 
   4  18   7      254.54      278.83     28.79 o 
   5  18   7      216.30      259.51     29.40 o 
  -4  19   7      170.35      224.07     29.20 o 
  -3  19   7      363.63      424.31     34.49 o 
  -2  19   7      144.27      138.73     21.60 o 
  -1  19   7     1227.30     1224.73     67.81 o 
   0  19   7        0.00       29.83     23.67 o 
   1  19   7     1214.35     1213.06     45.17 o 
   2  19   7      144.26      147.46     19.87 o 
   3  19   7      360.73      391.73     30.71 o 
   4  19   7      168.32      170.02     25.25 o 
  -4  20   7      178.12      225.56     51.51 o 
  -3  20   7        4.63        3.90     22.33 o 
  -2  20   7        9.77       72.47     22.31 o 
  -1  20   7       37.96       64.20     18.64 o 
   0  20   7      345.26      409.67     26.50 o 
   1  20   7       41.27       91.87     24.74 o 
   2  20   7       10.13       16.05     18.34 o 
   3  20   7        6.15       55.27     31.77 o 
   4  20   7      169.77       89.92     72.72 o 
  -2  21   7        7.66       29.57     23.58 o 
  -1  21   7     2324.61     2583.45    113.30 o 
   0  21   7        0.01       66.70     19.87 o 
   1  21   7     2291.78     2465.72    123.80 o 
   2  21   7        8.15       50.73     21.82 o 
  -9   0   8        1.34       43.39     47.15 o 
  -8   0   8      408.67      401.26     35.88 o 
  -7   0   8     7218.53     7079.10    328.23 o 
  -6   0   8      421.59      456.47     25.78 o 
  -5   0   8       40.37       40.39     13.61 o 
  -4   0   8     2377.68     2377.16     75.95 o 
  -3   0   8    19416.68    18858.92    662.25 o 
  -2   0   8     4760.42     4212.37    153.80 o 
  -1   0   8        0.68       -1.41     16.46 o 
   0   0   8     3398.40     3134.91    118.08 o 
   1   0   8        2.28        8.06     17.35 o 
   2   0   8     4618.06     4080.18    181.03 o 
   3   0   8    18377.21    18187.30    641.88 o 
   4   0   8     2246.68     2306.47    150.24 o 
   5   0   8       46.87      110.53     48.21 o 
   6   0   8      381.52      361.27     34.30 o 
   7   0   8     6629.70     6420.39    276.11 o 
   8   0   8      406.67      377.73    117.89 o 
   9   0   8        0.67       53.05     73.62 o 
  -9   1   8       67.82       88.47     35.28 o 
  -8   1   8       89.05       86.91     21.28 o 
  -7   1   8        7.60       23.86     18.18 o 
  -6   1   8      417.28      364.62     16.30 o 
  -5   1   8      130.20      139.20      9.61 o 
  -4   1   8      377.19      339.88     13.63 o 
  -3   1   8      176.67      135.47     12.99 o 
  -2   1   8      469.39      512.04     19.30 o 
  -1   1   8      599.02      563.71     20.64 o 
   0   1   8        0.30       -4.84     12.20 o 
   1   1   8      573.23      574.21     20.37 o 
   2   1   8      428.39      478.06     17.59 o 
   3   1   8      182.56      152.52     16.67 o 
   4   1   8      359.65      332.20     20.96 o 
   5   1   8      126.68      116.58     15.27 o 
   6   1   8      407.69      392.03     49.11 o 
   7   1   8        6.98       43.41     42.26 o 
   8   1   8       83.93       86.06     19.41 o 
   9   1   8       68.84      121.70     55.39 o 
  -9   2   8      314.84      298.96     43.98 o 
  -8   2   8      785.43      796.53     45.95 o 
  -7   2   8     3894.39     3721.69    127.03 o 
  -6   2   8     1713.30     1724.72     54.44 o 
  -5   2   8      509.60      484.25     16.49 o 
  -4   2   8     7213.59     7476.28    181.74 o 
  -3   2   8     5921.38     6040.96    147.44 o 
  -2   2   8     5086.81     5280.19    136.07 o 
  -1   2   8     3466.88     3549.96     93.47 o 
   0   2   8     8748.67     8962.46    227.33 o 
   1   2   8     3447.99     3599.73     90.23 o 
   2   2   8     4958.98     5213.63    122.58 o 
   3   2   8     5796.46     5816.13    136.92 o 
   4   2   8     6932.54     6914.07    190.78 o 
   5   2   8      463.37      452.27     36.57 o 
   6   2   8     1600.90     1689.44     61.30 o 
   7   2   8     3642.10     3602.46    116.56 o 
   8   2   8      737.12      757.58     88.25 o 
   9   2   8      277.06      315.46     61.34 o 
  -9   3   8      265.52      253.20     44.91 o 
  -8   3   8     1200.87     1163.20     60.05 o 
  -7   3   8       12.30        3.95     11.90 o 
  -6   3   8     2411.80     2435.98     79.64 o 
  -5   3   8        1.42       10.31      8.55 o 
  -4   3   8     2308.35     2467.76     60.78 o 
  -3   3   8        4.93       19.41      8.61 o 
  -2   3   8      249.49      240.71     14.02 o 
  -1   3   8      549.14      580.04     21.55 o 
   0   3   8        0.00       -0.01     10.78 o 
   1   3   8      510.89      526.55     20.04 o 
   2   3   8      249.30      199.38     13.20 o 
   3   3   8        4.42        7.93     12.92 o 
   4   3   8     2249.02     2286.38     74.50 o 
   5   3   8        0.59       12.35     13.42 o 
   6   3   8     2248.43     2165.97     69.31 o 
   7   3   8        9.84       15.73     16.46 o 
   8   3   8     1098.96     1130.18     60.83 o 
   9   3   8      248.47      251.48     34.57 o 
  -9   4   8      754.81      774.80     49.11 o 
  -8   4   8      433.94      448.44     40.23 o 
  -7   4   8     1215.92     1184.00     62.53 o 
  -6   4   8     2273.91     2145.69     66.86 o 
  -5   4   8     3442.19     3638.00     95.96 o 
  -4   4   8    10290.07    10043.20    231.92 o 
  -3   4   8     3660.69     3809.72     91.22 o 
  -2   4   8    11406.60    11583.25    265.94 o 
  -1   4   8     6687.58     6879.68    176.55 o 
   0   4   8    11404.65    11013.85    279.02 o 
   1   4   8     6444.77     7035.99    172.10 o 
   2   4   8    11167.77    10537.56    252.90 o 
   3   4   8     3496.52     3386.09     87.09 o 
   4   4   8     9736.98     9162.68    250.85 o 
   5   4   8     3270.36     3271.25     97.74 o 
   6   4   8     2063.32     1964.11     64.10 o 
   7   4   8     1118.69     1076.21     45.37 o 
   8   4   8      406.95      423.33     48.75 o 
   9   4   8      688.37      734.54     53.14 o 
  -9   5   8       37.69       34.18     24.19 o 
  -8   5   8       52.08       71.70     25.83 o 
  -7   5   8       39.56       58.10     14.99 o 
  -6   5   8      248.45      262.95     16.72 o 
  -5   5   8      432.01      404.53     20.09 o 
  -4   5   8      478.84      470.59     16.60 o 
  -3   5   8      697.51      680.71     23.92 o 
  -2   5   8       93.98       65.11     11.64 o 
  -1   5   8     3775.96     3646.46     96.94 o 
   0   5   8        0.59        1.29     10.62 o 
   1   5   8     3841.11     3615.53     97.33 o 
   2   5   8       94.31       56.32     14.37 o 
   3   5   8      685.45      642.96     23.40 o 
   4   5   8      446.95      429.60     23.43 o 
   5   5   8      402.84      375.79     22.77 o 
   6   5   8      223.13      248.72     20.19 o 
   7   5   8       30.73       40.72     17.27 o 
   8   5   8       48.31       96.05     63.62 o 
   9   5   8       31.76       57.27     30.50 o 
  -9   6   8      582.52      534.02     72.76 o 
  -8   6   8      437.41      478.76     38.55 o 
  -7   6   8      429.62      386.81     29.78 o 
  -6   6   8     1645.48     1567.23     51.87 o 
  -5   6   8     2080.45     2093.60     65.88 o 
  -4   6   8     5980.38     6116.28    157.84 o 
  -3   6   8     2896.30     2967.98     95.92 o 
  -2   6   8     6474.52     6282.17    162.11 o 
  -1   6   8     4257.71     4411.66    116.36 o 
   0   6   8     2297.98     2121.65     60.43 o 
   1   6   8     4249.06     4287.00    115.53 o 
   2   6   8     6258.48     5954.95    147.41 o 
   3   6   8     2764.06     2639.35     74.11 o 
   4   6   8     5717.90     5684.20    160.70 o 
   5   6   8     2025.15     1941.61     63.55 o 
   6   6   8     1544.18     1508.84     53.19 o 
   7   6   8      368.30      358.05     53.36 o 
   8   6   8      424.94      440.26     37.50 o 
   9   6   8      547.35      543.33     45.57 o 
  -9   7   8      107.70      114.96     35.03 o 
  -8   7   8      324.90      380.40     37.10 o 
  -7   7   8        0.40       -1.23     15.25 o 
  -6   7   8      620.08      591.57     25.99 o 
  -5   7   8      839.71      873.38     32.96 o 
  -4   7   8      340.55      390.14     16.58 o 
  -3   7   8     1436.38     1601.24     59.88 o 
  -2   7   8      839.24      875.51     43.68 o 
  -1   7   8     3490.35     3497.53     94.19 o 
   0   7   8        0.33       -4.97     13.46 o 
   1   7   8     3463.46     3413.50     92.95 o 
   2   7   8      806.72      847.89     29.26 o 
   3   7   8     1358.26     1475.56     58.61 o 
   4   7   8      330.22      398.76     18.97 o 
   5   7   8      785.22      821.98     48.83 o 
   6   7   8      586.10      594.77     40.74 o 
   7   7   8        0.62        4.63     19.96 o 
   8   7   8      299.62      279.13     29.95 o 
   9   7   8      111.45      128.45     43.06 o 
  -9   8   8      315.20      299.12     38.97 o 
  -8   8   8     1119.83     1162.02     51.61 o 
  -7   8   8      126.61       78.19     18.28 o 
  -6   8   8     2012.84     2005.60     64.78 o 
  -5   8   8     1137.53     1188.74     42.07 o 
  -4   8   8      547.19      581.39     21.52 o 
  -3   8   8     1078.83     1074.60     38.68 o 
  -2   8   8       25.66       33.39     11.50 o 
  -1   8   8     1228.96     1248.09     39.60 o 
   0   8   8      131.78      152.34     19.41 o 
   1   8   8     1191.52     1254.52     44.75 o 
   2   8   8       25.76       19.88     12.15 o 
   3   8   8     1054.67      984.43     33.32 o 
   4   8   8      526.48      546.91     24.53 o 
   5   8   8     1078.28     1091.80     45.94 o 
   6   8   8     1906.60     1970.65     63.80 o 
   7   8   8      119.19       88.25     24.37 o 
   8   8   8     1059.72      994.81     53.07 o 
   9   8   8      277.76      220.57     32.49 o 
  -8   9   8       78.92      113.03     26.15 o 
  -7   9   8        0.97      -11.23     18.24 o 
  -6   9   8      218.83      227.18     28.45 o 
  -5   9   8       27.52       43.85     16.20 o 
  -4   9   8      165.70      159.02     12.03 o 
  -3   9   8      828.35      765.72     25.57 o 
  -2   9   8      246.27      235.41     14.65 o 
  -1   9   8      310.06      250.28     14.97 o 
   0   9   8        0.27       14.72     11.31 o 
   1   9   8      306.89      249.90     17.29 o 
   2   9   8      219.37      238.35     18.59 o 
   3   9   8      796.47      730.76     50.28 o 
   4   9   8      170.31      163.26     17.28 o 
   5   9   8       28.05       55.36     14.68 o 
   6   9   8      216.34      206.31     19.00 o 
   7   9   8        0.74       42.04     20.35 o 
   8   9   8       76.87      110.21     41.28 o 
  -8  10   8      540.75      559.93     34.91 o 
  -7  10   8       62.85       77.11     24.81 o 
  -6  10   8      358.59      368.71     26.70 o 
  -5  10   8     2487.83     2278.93     72.98 o 
  -4  10   8        8.32       29.87     10.94 o 
  -3  10   8      347.52      341.36     24.49 o 
  -2  10   8      124.93       87.66     11.84 o 
  -1  10   8     2976.17     2878.81     78.79 o 
   0  10   8        6.33        2.22     14.03 o 
   1  10   8     2936.26     2808.75     77.26 o 
   2  10   8      131.36      110.41     20.67 o 
   3  10   8      335.86      334.77     18.87 o 
   4  10   8        8.59        4.68     18.94 o 
   5  10   8     2359.24     2127.59     68.04 o 
   6  10   8      326.14      336.72     28.78 o 
   7  10   8       56.15       40.43     20.42 o 
   8  10   8      497.02      491.99     45.88 o 
  -8  11   8      311.70      262.46     27.11 o 
  -7  11   8        0.43       24.08     19.74 o 
  -6  11   8      855.74      848.58     42.93 o 
  -5  11   8       90.06      106.73     15.37 o 
  -4  11   8      187.93      186.97     17.30 o 
  -3  11   8       52.83       60.36     13.07 o 
  -2  11   8      442.52      423.49     19.95 o 
  -1  11   8     1440.30     1384.53     43.15 o 
   0  11   8        0.19       -3.12     11.21 o 
   1  11   8     1430.59     1382.18     51.45 o 
   2  11   8      441.84      423.77     21.12 o 
   3  11   8       53.23       55.65     12.80 o 
   4  11   8      184.92      186.22     17.37 o 
   5  11   8       90.80      107.15     17.14 o 
   6  11   8      824.01      801.59     51.93 o 
   7  11   8        1.65       16.79     29.13 o 
   8  11   8      302.99      318.18     33.96 o 
  -8  12   8      548.99      524.34     36.18 o 
  -7  12   8        0.25       20.38     22.35 o 
  -6  12   8     1077.21     1143.05     53.02 o 
  -5  12   8     2634.74     2649.43    109.33 o 
  -4  12   8     1100.61     1081.17     41.17 o 
  -3  12   8       47.77       25.26     10.87 o 
  -2  12   8     1139.68     1354.39     58.46 o 
  -1  12   8     2431.03     2408.72     68.30 o 
   0  12   8      879.85     1000.83     37.29 o 
   1  12   8     2361.80     2406.07     69.02 o 
   2  12   8     1125.54     1290.77     49.38 o 
   3  12   8       42.43       34.61     18.15 o 
   4  12   8     1076.01     1088.14     41.27 o 
   5  12   8     2575.02     2568.77    108.56 o 
   6  12   8     1055.85     1086.57     68.18 o 
   7  12   8        0.03       38.62     30.32 o 
   8  12   8      518.31      594.86     43.22 o 
  -7  13   8        3.63       47.70     20.04 o 
  -6  13   8      115.27      122.97     23.10 o 
  -5  13   8       24.37       47.74     26.14 o 
  -4  13   8      207.84      172.22     18.82 o 
  -3  13   8      190.56      175.18     15.14 o 
  -2  13   8       52.34       31.42     12.38 o 
  -1  13   8      365.20      355.43     20.14 o 
   0  13   8        0.10       12.03     12.61 o 
   1  13   8      373.01      360.67     26.85 o 
   2  13   8       46.09       10.79     20.46 o 
   3  13   8      174.21      184.75     17.44 o 
   4  13   8      188.66      150.08     17.96 o 
   5  13   8       27.60       40.24     20.92 o 
   6  13   8      107.35      131.87     23.66 o 
   7  13   8        4.69       46.14     31.33 o 
  -7  14   8        2.18       13.93     30.18 o 
  -6  14   8     1875.05     1680.30     95.28 o 
  -5  14   8     1709.34     1841.13     97.14 o 
  -4  14   8     2577.78     2524.30    109.39 o 
  -3  14   8      125.55      137.30     14.74 o 
  -2  14   8     3183.43     3121.19    101.73 o 
  -1  14   8      370.83      351.24     22.84 o 
   0  14   8     1114.77     1142.62     48.83 o 
   1  14   8      362.49      352.10     21.27 o 
   2  14   8     3128.59     3234.90     91.00 o 
   3  14   8      123.04      120.69     17.02 o 
   4  14   8     2474.41     2393.44     76.37 o 
   5  14   8     1578.02     1716.43     70.38 o 
   6  14   8     1762.01     1700.13     71.35 o 
   7  14   8        2.16       18.53     24.32 o 
  -6  15   8     1008.92      960.07     56.81 o 
  -5  15   8        0.41       48.50     22.17 o 
  -4  15   8      461.12      496.20     29.48 o 
  -3  15   8        1.02       -1.72     13.19 o 
  -2  15   8        0.44       13.66     18.60 o 
  -1  15   8       28.49       24.36     14.59 o 
   0  15   8        0.02      -11.46     13.09 o 
   1  15   8       30.16       29.58     25.68 o 
   2  15   8        1.04        4.90     15.43 o 
   3  15   8        1.12       -1.88     14.86 o 
   4  15   8      435.71      457.62     26.33 o 
   5  15   8        0.06       73.07     24.08 o 
   6  15   8      941.32      935.70     49.71 o 
  -6  16   8      277.84      307.15     30.91 o 
  -5  16   8      289.08      229.01     26.94 o 
  -4  16   8      188.54      186.34     25.13 o 
  -3  16   8       61.39       64.53     20.79 o 
  -2  16   8     1744.67     1676.72     99.77 o 
  -1  16   8      259.56      223.84     19.02 o 
   0  16   8     1159.87     1148.25     64.14 o 
   1  16   8      268.05      218.07     27.50 o 
   2  16   8     1691.46     1662.08     71.68 o 
   3  16   8       62.28       92.98     17.40 o 
   4  16   8      166.25      171.98     20.33 o 
   5  16   8      261.45      235.67     50.02 o 
   6  16   8      246.75      275.18     29.76 o 
  -5  17   8        0.20        7.57     35.58 o 
  -4  17   8      339.19      387.90     50.04 o 
  -3  17   8      208.11      195.37     22.81 o 
  -2  17   8       12.88       15.20     14.93 o 
  -1  17   8      606.11      586.41     27.51 o 
   0  17   8        0.01       -8.36     15.60 o 
   1  17   8      616.82      667.03     33.58 o 
   2  17   8       15.06       22.39     16.00 o 
   3  17   8      198.92      190.45     29.00 o 
   4  17   8      329.62      339.11     30.79 o 
   5  17   8        0.33       12.52     22.78 o 
  -5  18   8        1.01       17.95     35.84 o 
  -4  18   8       14.73       18.19     30.08 o 
  -3  18   8      679.54      691.15     51.75 o 
  -2  18   8       57.92       31.37     15.78 o 
  -1  18   8      177.79      214.79     20.34 o 
   0  18   8      128.53      164.65     18.86 o 
   1  18   8      178.52      153.07     18.53 o 
   2  18   8       59.63       58.02     16.63 o 
   3  18   8      655.75      677.01     33.82 o 
   4  18   8       14.61       56.01     22.74 o 
   5  18   8        0.37       56.59     46.09 o 
  -4  19   8        1.35       54.98     23.88 o 
  -3  19   8      347.23      354.76     34.64 o 
  -2  19   8       14.86        2.82     25.64 o 
  -1  19   8      347.25      414.14     35.55 o 
   0  19   8        0.15       34.77     30.79 o 
   1  19   8      355.63      422.28     26.53 o 
   2  19   8       14.95       11.88     28.09 o 
   3  19   8      315.24      403.02     27.73 o 
   4  19   8        1.10       72.10     43.08 o 
  -3  20   8      896.34      889.35     50.58 o 
  -2  20   8      718.85      773.97     50.95 o 
  -1  20   8      209.46      195.63     25.60 o 
   0  20   8      854.46      956.51     48.65 o 
   1  20   8      209.01      207.17     22.62 o 
   2  20   8      707.28      748.30     35.68 o 
   3  20   8      882.39      851.71     51.23 o 
  -1  21   8       43.58       78.89     20.14 o 
   0  21   8        0.01       41.08     24.53 o 
   1  21   8       45.82       82.29     23.23 o 
  -9   1   9      895.01      822.31     70.10 o 
  -8   1   9      291.61      219.49     26.14 o 
  -7   1   9     1375.75     1439.56     56.12 o 
  -6   1   9     2547.14     2481.94     75.86 o 
  -5   1   9     1542.58     1579.53     45.65 o 
  -4   1   9      933.67      897.11     29.06 o 
  -3   1   9      223.25      218.62     13.72 o 
  -2   1   9     1499.57     1573.99     45.47 o 
  -1   1   9        8.91       22.34     10.13 o 
   0   1   9        0.05        2.30     10.09 o 
   1   1   9        9.42        7.08     10.06 o 
   2   1   9     1411.12     1589.59     44.60 o 
   3   1   9      222.59      211.56     13.75 o 
   4   1   9      902.76      883.57     32.53 o 
   5   1   9     1443.83     1448.48     49.50 o 
   6   1   9     2395.47     2348.73     80.69 o 
   7   1   9     1268.27     1372.26     54.42 o 
   8   1   9      273.13      282.12     28.43 o 
   9   1   9      834.87      908.54     88.43 o 
  -9   2   9      286.55      288.92     47.90 o 
  -8   2   9       68.85       62.80     22.54 o 
  -7   2   9      752.62      740.45     35.31 o 
  -6   2   9      257.58      257.76     16.94 o 
  -5   2   9     1436.93     1582.73     45.45 o 
  -4   2   9      109.25      109.67      9.75 o 
  -3   2   9     1761.90     1781.69     50.50 o 
  -2   2   9     5398.15     5719.55    147.43 o 
  -1   2   9      516.85      519.33     20.61 o 
   0   2   9     8451.95     8264.14    211.34 o 
   1   2   9      538.62      514.49     21.04 o 
   2   2   9     5178.33     5587.57    138.50 o 
   3   2   9     1680.79     1720.72     46.48 o 
   4   2   9      100.93      123.56     15.32 o 
   5   2   9     1313.85     1424.14     57.36 o 
   6   2   9      240.76      263.39     36.36 o 
   7   2   9      677.46      663.25     34.84 o 
   8   2   9       62.52       42.77     25.05 o 
   9   2   9      245.50      267.34     60.86 o 
  -9   3   9      437.81      361.71     66.82 o 
  -8   3   9        6.49       12.44     20.94 o 
  -7   3   9      818.92      750.20     35.19 o 
  -6   3   9       92.67       59.67     12.03 o 
  -5   3   9     1415.21     1306.81     41.56 o 
  -4   3   9      208.64      200.06     11.97 o 
  -3   3   9     4425.06     4466.58    122.93 o 
  -2   3   9     1229.82     1181.00     38.73 o 
  -1   3   9     7300.31     6736.97    173.36 o 
   0   3   9        0.03       -3.45     12.07 o 
   1   3   9     7095.70     6363.03    164.75 o 
   2   3   9     1169.33     1107.40     34.16 o 
   3   3   9     4152.80     4195.41    106.50 o 
   4   3   9      186.71      187.59     23.41 o 
   5   3   9     1293.82     1209.17     44.40 o 
   6   3   9       79.85       71.85     17.56 o 
   7   3   9      728.17      623.95     35.30 o 
   8   3   9        7.75       24.03     25.13 o 
   9   3   9      396.01      371.79     40.43 o 
  -9   4   9        4.58       23.93     24.12 o 
  -8   4   9        1.42       43.01     23.03 o 
  -7   4   9        2.34       26.14     13.44 o 
  -6   4   9       70.19       82.36     13.64 o 
  -5   4   9      128.00      125.95     15.77 o 
  -4   4   9      910.95     1018.31     29.24 o 
  -3   4   9       28.18       28.32     11.82 o 
  -2   4   9       73.71      103.71     14.14 o 
  -1   4   9      618.32      505.08     21.66 o 
   0   4   9     1000.93      977.00     32.78 o 
   1   4   9      605.56      515.59     22.18 o 
   2   4   9       75.35       89.10     12.26 o 
   3   4   9       24.61       27.20     11.63 o 
   4   4   9      896.57      946.71     37.03 o 
   5   4   9      110.57       86.93     16.63 o 
   6   4   9       65.45       82.89     23.95 o 
   7   4   9        1.99       22.60     18.01 o 
   8   4   9        1.61       38.46     55.45 o 
   9   4   9        3.90       51.53     87.45 o 
  -9   5   9      637.77      627.03     45.08 o 
  -8   5   9       33.98      102.25     29.02 o 
  -7   5   9     1463.33     1441.46     57.84 o 
  -6   5   9        1.01       10.68     15.81 o 
  -5   5   9     3659.53     3664.37    109.00 o 
  -4   5   9        2.00       16.08      8.78 o 
  -3   5   9     5482.44     5617.55    146.33 o 
  -2   5   9      315.03      301.59     22.86 o 
  -1   5   9    14653.09    14693.41    370.86 o 
   0   5   9        0.28       21.76     11.75 o 
   1   5   9    14484.34    14450.19    391.69 o 
   2   5   9      283.94      259.67     15.42 o 
   3   5   9     5301.35     5310.63    131.86 o 
   4   5   9        1.08        8.22     18.11 o 
   5   5   9     3467.04     3329.08    100.98 o 
   6   5   9        0.43       13.17     20.36 o 
   7   5   9     1359.11     1197.10     50.79 o 
   8   5   9       29.30       63.49     28.85 o 
   9   5   9      596.29      613.16     42.21 o 
  -9   6   9      464.41      436.18     49.02 o 
  -8   6   9      193.27      211.52     31.16 o 
  -7   6   9      455.76      385.03     30.53 o 
  -6   6   9      103.76       80.91     13.55 o 
  -5   6   9     1146.85     1119.91     39.95 o 
  -4   6   9     1728.85     1525.25     48.85 o 
  -3   6   9      851.85      789.77     28.35 o 
  -2   6   9      927.30      824.96     44.89 o 
  -1   6   9     1099.53      981.23     33.00 o 
   0   6   9     4012.14     3986.85    106.33 o 
   1   6   9     1095.69      984.75     34.02 o 
   2   6   9      888.57      771.17     27.76 o 
   3   6   9      817.72      690.37     27.74 o 
   4   6   9     1582.53     1406.12     49.90 o 
   5   6   9     1093.11     1026.96     48.85 o 
   6   6   9      102.04      119.78     33.72 o 
   7   6   9      423.15      404.53     37.88 o 
   8   6   9      182.06      217.52     36.62 o 
   9   6   9      412.51      368.68     35.69 o 
  -8   7   9       88.19       67.96     27.83 o 
  -7   7   9     1280.06     1279.17     54.07 o 
  -6   7   9       69.12       59.07     13.72 o 
  -5   7   9      979.85      971.56     36.16 o 
  -4   7   9      869.29      829.34     32.52 o 
  -3   7   9     3733.80     3527.56     95.06 o 
  -2   7   9      113.27      130.85     14.08 o 
  -1   7   9     1803.01     1677.64     50.52 o 
   0   7   9        0.01       19.79     13.10 o 
   1   7   9     1831.65     1667.08     70.57 o 
   2   7   9      106.60      100.32     14.30 o 
   3   7   9     3614.76     3350.83     99.81 o 
   4   7   9      828.94      767.74     29.48 o 
   5   7   9      931.70      871.25     37.16 o 
   6   7   9       70.04       59.46     17.82 o 
   7   7   9     1201.29     1313.61     77.82 o 
   8   7   9       76.85       92.81     48.85 o 
  -8   8   9      121.01      124.74     30.53 o 
  -7   8   9      343.74      287.29     25.08 o 
  -6   8   9       17.07       17.77     15.65 o 
  -5   8   9      731.75      757.67     31.20 o 
  -4   8   9      733.28      669.64     24.45 o 
  -3   8   9      425.47      416.04     21.93 o 
  -2   8   9     2193.74     2035.78     64.42 o 
  -1   8   9       28.24       58.30     13.28 o 
   0   8   9     3258.03     3186.59     91.60 o 
   1   8   9       28.38       46.32     13.22 o 
   2   8   9     2130.50     1997.12     74.48 o 
   3   8   9      427.50      415.13     25.89 o 
   4   8   9      693.33      628.30     30.20 o 
   5   8   9      690.22      716.69     33.57 o 
   6   8   9       16.31       34.00     22.67 o 
   7   8   9      315.34      301.74     37.17 o 
   8   8   9      109.72      150.17     25.61 o 
  -8   9   9      415.41      409.41     40.69 o 
  -7   9   9      590.56      653.50     47.09 o 
  -6   9   9      275.47      212.33     33.16 o 
  -5   9   9      405.39      427.49     24.15 o 
  -4   9   9     1033.98     1057.82     34.19 o 
  -3   9   9      571.44      654.72     24.59 o 
  -2   9   9       98.61       99.22     14.77 o 
  -1   9   9      292.09      309.15     30.92 o 
   0   9   9        0.06       25.59     14.53 o 
   1   9   9      280.92      323.97     19.73 o 
   2   9   9       90.11       74.31     14.33 o 
   3   9   9      537.05      625.21     43.14 o 
   4   9   9     1006.41      989.14     54.30 o 
   5   9   9      395.13      397.47     27.19 o 
   6   9   9      262.41      206.21     19.28 o 
   7   9   9      556.67      575.94     39.06 o 
   8   9   9      378.99      355.01     40.78 o 
  -8  10   9       19.72       37.11     20.78 o 
  -7  10   9      129.36      128.28     24.13 o 
  -6  10   9      318.12      305.82     25.62 o 
  -5  10   9      153.25      142.51     16.60 o 
  -4  10   9        1.54      -10.68     13.22 o 
  -3  10   9       31.35       37.18     11.89 o 
  -2  10   9        6.41        1.89     11.37 o 
  -1  10   9        0.64       12.10     11.77 o 
   0  10   9      223.58      261.90     16.06 o 
   1  10   9        0.32      -13.17     13.17 o 
   2  10   9        5.06       -0.70     20.43 o 
   3  10   9       36.70       11.88     22.06 o 
   4  10   9        3.09       15.54     13.54 o 
   5  10   9      159.32      124.52     17.41 o 
   6  10   9      301.58      351.39     29.19 o 
   7  10   9      117.46      121.97     41.29 o 
   8  10   9       19.57       66.59     33.67 o 
  -8  11   9      318.90      309.74     53.82 o 
  -7  11   9      603.48      616.28     36.73 o 
  -6  11   9     1137.32     1179.77     53.65 o 
  -5  11   9     1771.91     1710.81     58.78 o 
  -4  11   9     1279.73     1289.76     56.16 o 
  -3  11   9     1579.77     1444.49     44.69 o 
  -2  11   9       92.62       82.16     13.42 o 
  -1  11   9     1205.10     1313.62     42.00 o 
   0  11   9        0.04       10.89     11.27 o 
   1  11   9     1216.15     1276.88     42.25 o 
   2  11   9       88.62       67.60     28.52 o 
   3  11   9     1516.99     1430.41     46.32 o 
   4  11   9     1223.25     1220.14     44.70 o 
   5  11   9     1652.23     1598.14     55.40 o 
   6  11   9     1066.09     1070.13     51.67 o 
   7  11   9      573.23      604.90     40.88 o 
   8  11   9      290.62      285.56     62.22 o 
  -7  12   9      324.01      358.59     30.38 o 
  -6  12   9       13.87       37.24     19.74 o 
  -5  12   9      571.63      618.12     43.86 o 
  -4  12   9       22.78       26.08     15.56 o 
  -3  12   9     1350.52     1449.25     45.06 o 
  -2  12   9      137.57       87.28     13.58 o 
  -1  12   9       16.68       31.14     12.74 o 
   0  12   9      632.77      633.72     27.43 o 
   1  12   9       18.94       29.03     13.23 o 
   2  12   9      135.71      129.29     17.63 o 
   3  12   9     1305.06     1365.11     50.62 o 
   4  12   9       26.26       40.44     29.07 o 
   5  12   9      559.90      692.28     47.90 o 
   6  12   9       15.07       70.10     23.23 o 
   7  12   9      305.58      296.40     54.22 o 
  -7  13   9      682.79      722.26     43.85 o 
  -6  13   9      229.77      247.87     27.22 o 
  -5  13   9     1824.61     1761.34     72.54 o 
  -4  13   9      301.61      271.22     21.90 o 
  -3  13   9     4045.49     4091.64    129.66 o 
  -2  13   9      283.68      262.74     21.40 o 
  -1  13   9     6753.45     6650.22    184.68 o 
   0  13   9        0.01        5.70     12.99 o 
   1  13   9     6705.23     6751.83    186.55 o 
   2  13   9      287.19      263.77     19.78 o 
   3  13   9     3904.23     3961.63    117.56 o 
   4  13   9      290.48      276.90     21.71 o 
   5  13   9     1732.12     1804.46     82.90 o 
   6  13   9      212.42      221.13     36.74 o 
   7  13   9      655.95      742.04     46.59 o 
  -6  14   9        0.02       10.86     21.52 o 
  -5  14   9       90.23       68.81     22.90 o 
  -4  14   9       87.07       75.86     21.34 o 
  -3  14   9        0.81        8.04     16.35 o 
  -2  14   9      276.55      260.62     28.41 o 
  -1  14   9        8.00       51.47     14.85 o 
   0  14   9      828.66      944.34     45.36 o 
   1  14   9       10.51       44.16     15.34 o 
   2  14   9      281.28      255.51     20.08 o 
   3  14   9        0.51       30.53     15.94 o 
   4  14   9       98.07       81.01     34.01 o 
   5  14   9       72.63      124.93     25.66 o 
   6  14   9        0.01       25.95     22.45 o 
  -6  15   9       10.88       14.98     22.23 o 
  -5  15   9     1212.68     1318.97     61.07 o 
  -4  15   9       14.48       24.99     16.58 o 
  -3  15   9     1609.08     1806.82    114.56 o 
  -2  15   9       64.29       42.60     16.04 o 
  -1  15   9     3944.95     4269.58    122.62 o 
   0  15   9        0.01        2.21     14.22 o 
   1  15   9     3941.96     4156.67    172.43 o 
   2  15   9       63.51       62.40     17.13 o 
   3  15   9     1567.03     1744.78     59.69 o 
   4  15   9       16.31       69.15     18.06 o 
   5  15   9     1153.79     1327.03     60.17 o 
   6  15   9       11.69       64.55     25.33 o 
  -5  16   9      246.41      223.32     37.80 o 
  -4  16   9      112.31      150.77     24.52 o 
  -3  16   9      142.44      109.69     20.28 o 
  -2  16   9       96.64      121.60     16.91 o 
  -1  16   9      233.07      222.64     18.91 o 
   0  16   9     1579.58     1595.49     67.58 o 
   1  16   9      229.22      245.71     20.51 o 
   2  16   9       86.43      104.73     32.84 o 
   3  16   9      142.18      146.12     19.55 o 
   4  16   9      112.67      158.32     26.12 o 
   5  16   9      227.85      189.57     26.01 o 
  -5  17   9      156.24      118.32     24.87 o 
  -4  17   9       34.67       46.57     22.48 o 
  -3  17   9       81.42       52.89     22.83 o 
  -2  17   9        4.39       14.48     15.48 o 
  -1  17   9        6.45       36.78     16.41 o 
   0  17   9        0.10       28.28     24.85 o 
   1  17   9        5.57        3.46     25.04 o 
   2  17   9        2.55       10.59     22.31 o 
   3  17   9       65.37       53.56     17.68 o 
   4  17   9       33.77       85.37     35.22 o 
   5  17   9      136.28       80.67     36.65 o 
  -4  18   9      368.40      424.08     38.91 o 
  -3  18   9       59.09       59.76     27.14 o 
  -2  18   9       31.65       29.05     19.28 o 
  -1  18   9       30.47       43.63     17.66 o 
   0  18   9     1810.26     1776.93     63.14 o 
   1  18   9       28.70       19.83     18.24 o 
   2  18   9       26.78       31.24     20.04 o 
   3  18   9       57.66       90.73     19.85 o 
   4  18   9      356.77      429.38     35.31 o 
  -3  19   9       23.59       20.39     33.25 o 
  -2  19   9       14.12       22.25     19.71 o 
  -1  19   9        8.13       56.63     18.47 o 
   0  19   9        0.06       43.39     22.66 o 
   1  19   9        9.22       20.09     21.07 o 
   2  19   9       12.68       40.93     26.19 o 
   3  19   9       23.06       45.55     24.86 o 
  -2  20   9       12.64       20.01     34.39 o 
  -1  20   9        3.49        0.38     18.66 o 
   0  20   9      625.24      639.07     44.20 o 
   1  20   9        2.91       18.37     19.12 o 
   2  20   9       13.86       31.07     86.23 o 
  -9   0  10      388.38      423.49     78.04 o 
  -8   0  10     1031.86      926.75     60.57 o 
  -7   0  10     1941.39     1885.86    100.55 o 
  -6   0  10     1292.17     1217.47     70.17 o 
  -5   0  10       61.39       71.52     30.11 o 
  -4   0  10     1906.47     1763.10     72.44 o 
  -3   0  10     4739.24     5004.18    184.03 o 
  -2   0  10      187.29      239.34     20.99 o 
  -1   0  10      122.63       78.17     16.51 o 
   0   0  10     7493.12     7873.73    285.82 o 
   1   0  10      137.69      107.77     17.57 o 
   2   0  10      172.21      267.70     24.28 o 
   3   0  10     4527.28     4831.43    217.90 o 
   4   0  10     1842.11     1629.66     82.26 o 
   5   0  10       63.48       78.52     28.29 o 
   6   0  10     1176.63     1182.15    104.87 o 
   7   0  10     1797.06     1784.96     95.22 o 
   8   0  10      924.18      981.82    102.19 o 
   9   0  10      367.79      254.11     93.33 o 
  -9   1  10       44.10       89.83     39.41 o 
  -8   1  10      123.48      169.47     25.48 o 
  -7   1  10      245.27      231.40     21.40 o 
  -6   1  10       40.26       39.92     14.22 o 
  -5   1  10       61.36       61.36     12.31 o 
  -4   1  10      128.95      168.05     13.72 o 
  -3   1  10       72.41       97.72     12.86 o 
  -2   1  10       73.07       62.24     11.89 o 
  -1   1  10       72.14       77.98     13.57 o 
   0   1  10        0.07      -10.29     10.29 o 
   1   1  10       85.25       82.67     16.19 o 
   2   1  10       68.59       57.72     12.83 o 
   3   1  10       74.00      113.99     14.20 o 
   4   1  10      113.40      161.84     28.52 o 
   5   1  10       59.97      111.57     18.71 o 
   6   1  10       38.52       64.37     33.47 o 
   7   1  10      228.36      186.17     34.17 o 
   8   1  10      114.23      144.25     22.69 o 
   9   1  10       36.47       68.74     56.34 o 
  -9   2  10      161.24      148.21     44.31 o 
  -8   2  10      688.62      664.45     43.05 o 
  -7   2  10     1314.88     1340.64     54.28 o 
  -6   2  10     2487.65     2487.29     77.00 o 
  -5   2  10     1595.51     1560.26     46.27 o 
  -4   2  10      162.91      147.92     13.23 o 
  -3   2  10     2814.05     2737.12     75.05 o 
  -2   2  10     2359.20     2227.39     62.52 o 
  -1   2  10     2282.52     2296.04     64.29 o 
   0   2  10       35.87       41.24     11.36 o 
   1   2  10     2269.50     2218.31     63.17 o 
   2   2  10     2257.92     2187.69     63.09 o 
   3   2  10     2685.15     2561.38     68.75 o 
   4   2  10      145.40      143.89     17.51 o 
   5   2  10     1480.25     1416.12     50.12 o 
   6   2  10     2296.72     2217.16     77.70 o 
   7   2  10     1226.60     1178.56     49.48 o 
   8   2  10      636.24      610.74     46.00 o 
   9   2  10      150.05      202.76     60.21 o 
  -8   3  10       19.46       31.86     22.57 o 
  -7   3  10        5.92       24.51     16.19 o 
  -6   3  10       17.51       12.48     13.06 o 
  -5   3  10       84.68       90.27     12.53 o 
  -4   3  10       17.04        3.96     11.02 o 
  -3   3  10      420.31      409.13     20.23 o 
  -2   3  10      233.28      168.86     14.51 o 
  -1   3  10     1667.12     1517.33     53.65 o 
   0   3  10        0.00       12.82     11.16 o 
   1   3  10     1641.89     1436.52     44.34 o 
   2   3  10      214.76      135.49     14.10 o 
   3   3  10      390.83      401.78     19.82 o 
   4   3  10       17.10       41.54     15.69 o 
   5   3  10       72.75       69.60     35.90 o 
   6   3  10       16.31        3.24     17.81 o 
   7   3  10        5.65       20.06     30.56 o 
   8   3  10       16.59       87.59     36.43 o 
   9   3  10       90.50       98.84     37.68 o 
  -8   4  10      436.89      333.53     42.03 o 
  -7   4  10     1066.33     1031.27     44.90 o 
  -6   4  10     4152.48     4157.72    123.23 o 
  -5   4  10     1589.33     1525.89     54.71 o 
  -4   4  10     1951.66     1863.22     54.12 o 
  -3   4  10     1914.02     1904.20     55.36 o 
  -2   4  10     8156.13     8051.54    207.16 o 
  -1   4  10     2492.79     2478.68     74.22 o 
   0   4  10     4235.27     4446.73    117.90 o 
   1   4  10     2441.05     2477.05     69.63 o 
   2   4  10     7955.47     7518.69    193.29 o 
   3   4  10     1874.29     1721.95     49.98 o 
   4   4  10     1882.58     1698.89     52.82 o 
   5   4  10     1516.62     1456.08     51.96 o 
   6   4  10     3845.18     3680.37    119.53 o 
   7   4  10      978.37      958.85     44.09 o 
   8   4  10      392.73      343.50     39.18 o 
  -8   5  10      728.95      745.80     48.91 o 
  -7   5  10      117.53      113.09     29.64 o 
  -6   5  10     1899.41     1915.54     62.77 o 
  -5   5  10        2.05       26.68     14.70 o 
  -4   5  10      297.49      287.19     17.12 o 
  -3   5  10       22.02       23.26     12.04 o 
  -2   5  10      358.45      333.18     23.59 o 
  -1   5  10      285.84      285.04     17.45 o 
   0   5  10        0.00        2.24     12.51 o 
   1   5  10      283.22      257.23     16.69 o 
   2   5  10      334.06      284.86     17.86 o 
   3   5  10       22.00       30.71     12.39 o 
   4   5  10      293.42      281.31     24.10 o 
   5   5  10        2.46        8.32     15.16 o 
   6   5  10     1778.19     1725.67     64.42 o 
   7   5  10      118.31       96.70     20.96 o 
   8   5  10      664.92      685.09     49.32 o 
  -8   6  10      276.04      212.78     35.98 o 
  -7   6  10      744.47      760.46     40.29 o 
  -6   6  10     3398.51     3476.93    105.88 o 
  -5   6  10      264.92      226.97     17.58 o 
  -4   6  10      852.01      854.06     30.77 o 
  -3   6  10     2785.26     2718.90     75.63 o 
  -2   6  10     7414.71     7096.61    184.00 o 
  -1   6  10     1206.59     1242.79     41.19 o 
   0   6  10     6686.93     7002.42    182.02 o 
   1   6  10     1207.37     1244.58     51.34 o 
   2   6  10     7153.24     6651.28    172.62 o 
   3   6  10     2632.16     2643.89     75.02 o 
   4   6  10      814.47      825.62     35.53 o 
   5   6  10      243.02      204.48     22.84 o 
   6   6  10     3147.76     3101.32    103.76 o 
   7   6  10      696.89      671.49     47.79 o 
   8   6  10      252.00      280.45     43.05 o 
  -8   7  10     1127.33     1165.72     68.37 o 
  -7   7  10        4.81       31.62     17.99 o 
  -6   7  10     2583.64     2705.86     84.93 o 
  -5   7  10        6.80       14.60     13.08 o 
  -4   7  10     2969.56     2995.66     82.85 o 
  -3   7  10       19.35       21.37     12.30 o 
  -2   7  10     3599.16     3924.16    106.08 o 
  -1   7  10      211.14      205.02     16.51 o 
   0   7  10        0.06        6.81     12.51 o 
   1   7  10      214.66      205.52     18.28 o 
   2   7  10     3525.20     3846.52    118.56 o 
   3   7  10       19.07       39.30     16.14 o 
   4   7  10     2780.97     2771.55     86.69 o 
   5   7  10        5.06       27.81     15.65 o 
   6   7  10     2414.32     2448.02     85.15 o 
   7   7  10        3.89       11.29     29.11 o 
   8   7  10     1001.31     1040.52     55.47 o 
  -8   8  10       40.30       91.13     29.96 o 
  -7   8  10       70.62       84.96     20.22 o 
  -6   8  10     1489.18     1522.25     62.74 o 
  -5   8  10     1820.02     1844.06     61.24 o 
  -4   8  10      172.28      180.15     13.65 o 
  -3   8  10      234.24      202.56     16.63 o 
  -2   8  10     2962.91     2908.70     81.59 o 
  -1   8  10     1710.27     1644.24     51.03 o 
   0   8  10      994.20     1061.34     37.42 o 
   1   8  10     1717.81     1581.93     70.11 o 
   2   8  10     2930.13     2949.25    122.60 o 
   3   8  10      225.94      188.10     18.75 o 
   4   8  10      170.12      190.07     19.66 o 
   5   8  10     1660.80     1644.51     71.29 o 
   6   8  10     1359.62     1472.19     55.16 o 
   7   8  10       73.39      117.36     35.34 o 
   8   8  10       40.33       36.60     35.65 o 
  -8   9  10       66.65       63.83     46.21 o 
  -7   9  10       22.77       36.35     34.08 o 
  -6   9  10        7.61       20.39     19.04 o 
  -5   9  10        8.81       31.97     14.57 o 
  -4   9  10      118.28       81.89     15.91 o 
  -3   9  10      497.55      446.94     20.00 o 
  -2   9  10      111.83       84.72     13.81 o 
  -1   9  10      823.74      848.72     32.18 o 
   0   9  10        0.13       13.61     15.34 o 
   1   9  10      802.57      763.11     31.01 o 
   2   9  10      105.16       70.71     15.10 o 
   3   9  10      472.01      417.50     44.38 o 
   4   9  10      119.50      113.97     18.38 o 
   5   9  10        9.08       11.19     17.29 o 
   6   9  10        7.67       19.42     30.17 o 
   7   9  10       20.71       31.15     25.09 o 
   8   9  10       56.29       99.53     30.01 o 
  -7  10  10        0.61       -4.55     18.01 o 
  -6  10  10     1248.34     1210.11     54.78 o 
  -5  10  10     1496.71     1606.72     56.01 o 
  -4  10  10      793.35      820.72     34.59 o 
  -3  10  10       48.46       66.90     13.16 o 
  -2  10  10     3361.29     3491.10     94.86 o 
  -1  10  10     1167.64     1055.98     40.40 o 
   0  10  10     1803.64     1564.79     63.02 o 
   1  10  10     1125.36     1026.00     43.34 o 
   2  10  10     3198.36     3345.04    157.58 o 
   3  10  10       48.51       56.12     15.71 o 
   4  10  10      755.56      744.44     37.97 o 
   5  10  10     1410.40     1492.21     52.86 o 
   6  10  10     1188.11     1095.34     51.30 o 
   7  10  10        0.94       35.58     35.31 o 
  -7  11  10       41.51       83.92     21.42 o 
  -6  11  10      900.89      965.07     47.84 o 
  -5  11  10       10.04       10.96     15.20 o 
  -4  11  10      448.05      422.93     25.18 o 
  -3  11  10       80.96       94.10     14.11 o 
  -2  11  10      502.99      572.53     25.00 o 
  -1  11  10       84.92      104.09     14.13 o 
   0  11  10        0.02       13.10     12.61 o 
   1  11  10       90.68       73.14     14.54 o 
   2  11  10      488.59      496.38     24.16 o 
   3  11  10       85.91       96.90     17.63 o 
   4  11  10      444.88      429.54     24.30 o 
   5  11  10       11.02        6.21     15.87 o 
   6  11  10      833.54      951.37     48.46 o 
   7  11  10       38.92       74.40     33.53 o 
  -7  12  10      147.24      159.60     32.82 o 
  -6  12  10     1534.53     1530.29     66.63 o 
  -5  12  10      721.67      676.63     38.88 o 
  -4  12  10     2629.43     2791.61     89.48 o 
  -3  12  10     1007.68     1094.32     37.24 o 
  -2  12  10     7178.39     7371.25    236.34 o 
  -1  12  10      904.59      865.46     36.01 o 
   0  12  10     9163.52     9192.97    234.35 o 
   1  12  10      909.35      828.83     32.20 o 
   2  12  10     7042.40     7292.01    201.51 o 
   3  12  10      929.78      994.66     39.36 o 
   4  12  10     2566.85     2699.08    100.62 o 
   5  12  10      680.41      678.14     32.85 o 
   6  12  10     1462.54     1489.67     65.02 o 
   7  12  10      131.90      180.75     30.50 o 
  -6  13  10      360.76      306.84     33.06 o 
  -5  13  10        6.89       13.34     22.73 o 
  -4  13  10      122.51       70.62     18.41 o 
  -3  13  10       73.38       98.61     17.92 o 
  -2  13  10       32.57       66.14     14.98 o 
  -1  13  10      564.45      527.79     25.33 o 
   0  13  10        0.00       -0.28     14.19 o 
   1  13  10      577.03      598.63     27.61 o 
   2  13  10       31.80       67.25     16.70 o 
   3  13  10       76.32       82.97     17.71 o 
   4  13  10      118.38       87.21     18.13 o 
   5  13  10        4.05       50.58     32.69 o 
   6  13  10      318.66      269.68     29.90 o 
  -6  14  10     1056.65     1129.32     85.91 o 
  -5  14  10      344.90      376.06     32.29 o 
  -4  14  10     2336.42     2320.05    102.18 o 
  -3  14  10       69.28       69.62     19.48 o 
  -2  14  10     5792.14     6069.36    170.07 o 
  -1  14  10      451.99      471.86     25.25 o 
   0  14  10     3691.75     3833.41    152.29 o 
   1  14  10      448.64      469.52     25.67 o 
   2  14  10     5619.65     6105.57    171.57 o 
   3  14  10       62.38       74.74     18.53 o 
   4  14  10     2206.75     2176.67     72.25 o 
   5  14  10      318.44      315.58     63.44 o 
   6  14  10      982.07     1078.39     63.32 o 
  -5  15  10       46.15       97.57     28.51 o 
  -4  15  10       15.67       40.98     22.87 o 
  -3  15  10       32.33       22.69     18.59 o 
  -2  15  10        0.70       37.24     16.00 o 
  -1  15  10        0.07       20.72     15.54 o 
   0  15  10        0.00       23.38     21.49 o 
   1  15  10        0.10       25.39     25.62 o 
   2  15  10        0.73       23.06     21.24 o 
   3  15  10       30.26       32.97     27.02 o 
   4  15  10       18.41       29.20     18.29 o 
   5  15  10       41.51       78.39     24.59 o 
  -5  16  10      128.48       89.73     25.25 o 
  -4  16  10      326.69      334.85     30.27 o 
  -3  16  10      143.83      105.65     20.52 o 
  -2  16  10      954.75      907.62     35.56 o 
  -1  16  10      113.95      101.69     19.78 o 
   0  16  10       89.47      117.14     18.10 o 
   1  16  10      106.16       99.26     28.11 o 
   2  16  10      894.39      844.66     36.07 o 
   3  16  10      146.16      135.51     20.17 o 
   4  16  10      295.95      272.61     29.35 o 
   5  16  10      120.14      135.41     27.11 o 
  -4  17  10      129.48      187.16     27.10 o 
  -3  17  10       56.58       57.01     20.79 o 
  -2  17  10       17.77       25.42     19.65 o 
  -1  17  10      190.13      217.08     20.59 o 
   0  17  10        0.03       35.35     17.59 o 
   1  17  10      189.87      197.06     20.61 o 
   2  17  10       15.03       14.78     18.66 o 
   3  17  10       54.23       69.29     19.42 o 
   4  17  10      135.04      165.32     33.51 o 
  -3  18  10      423.97      345.90     33.26 o 
  -2  18  10        6.00       -0.24     23.90 o 
  -1  18  10      158.62      179.42     30.19 o 
   0  18  10      176.73      180.53     21.42 o 
   1  18  10      158.04      191.84     20.91 o 
   2  18  10        7.11       36.68     18.67 o 
   3  18  10      396.37      423.24     28.89 o 
  -2  19  10       53.47       40.18     23.15 o 
  -1  19  10       68.87       74.72     19.87 o 
   0  19  10        0.03       23.88     32.08 o 
   1  19  10       73.38       50.74     25.48 o 
   2  19  10       45.95      103.53     36.89 o 
  -8   1  11      681.27      703.97     46.19 o 
  -7   1  11      831.27      834.63     39.78 o 
  -6   1  11      205.03      158.42     21.34 o 
  -5   1  11      227.44      175.80     15.46 o 
  -4   1  11      955.96      928.59     31.98 o 
  -3   1  11      772.11      712.69     26.69 o 
  -2   1  11      846.44      930.88     31.93 o 
  -1   1  11      327.48      300.09     17.60 o 
   0   1  11        0.02        8.21     14.87 o 
   1   1  11      322.64      301.38     20.17 o 
   2   1  11      816.77      976.92     33.97 o 
   3   1  11      710.29      630.96     27.10 o 
   4   1  11      909.95      889.85     33.91 o 
   5   1  11      220.18      194.82     21.04 o 
   6   1  11      204.25      210.14     22.35 o 
   7   1  11      764.41      762.40     38.84 o 
   8   1  11      618.48      644.53     48.69 o 
  -8   2  11       20.59       22.01     22.14 o 
  -7   2  11       20.33        5.84     16.77 o 
  -6   2  11        7.87       27.77     13.63 o 
  -5   2  11       73.90       84.11     13.94 o 
  -4   2  11       42.91       41.72     12.68 o 
  -3   2  11      233.42      217.16     15.33 o 
  -2   2  11      881.57      805.30     29.04 o 
  -1   2  11      311.64      317.48     17.79 o 
   0   2  11      548.78      605.32     24.49 o 
   1   2  11      336.52      332.32     18.86 o 
   2   2  11      845.36      795.56     30.01 o 
   3   2  11      211.70      184.12     16.39 o 
   4   2  11       44.98       57.88     23.30 o 
   5   2  11       70.72       77.83     27.47 o 
   6   2  11        7.71       29.10     18.21 o 
   7   2  11       16.89       41.61     18.99 o 
   8   2  11       19.45       98.96     29.08 o 
  -8   3  11       64.57       34.14     23.38 o 
  -7   3  11      946.24      854.26     40.43 o 
  -6   3  11      169.57      146.50     16.96 o 
  -5   3  11     3833.13     3826.23    114.45 o 
  -4   3  11        6.72       25.54     12.41 o 
  -3   3  11     1738.83     1730.99     51.62 o 
  -2   3  11       48.73       50.90     15.35 o 
  -1   3  11     4650.44     4575.29    121.71 o 
   0   3  11        0.10       21.12     15.00 o 
   1   3  11     4566.98     4426.15    118.26 o 
   2   3  11       45.96       19.39     13.02 o 
   3   3  11     1648.94     1666.00     52.07 o 
   4   3  11        7.69       18.66     14.60 o 
   5   3  11     3574.41     3456.34    112.94 o 
   6   3  11      154.68      191.84     21.88 o 
   7   3  11      855.49      816.31     40.70 o 
   8   3  11       53.58      138.17     57.16 o 
  -8   4  11       49.97       61.72     25.79 o 
  -7   4  11       10.05       -0.82     16.21 o 
  -6   4  11       18.87       41.40     14.79 o 
  -5   4  11      152.54      169.35     16.85 o 
  -4   4  11      393.83      426.97     20.39 o 
  -3   4  11      628.20      586.09     24.22 o 
  -2   4  11      298.93      277.39     17.30 o 
  -1   4  11       46.63       43.70     13.45 o 
   0   4  11     1483.12     1453.31     45.20 o 
   1   4  11       44.14       42.02     13.34 o 
   2   4  11      295.26      274.31     17.84 o 
   3   4  11      608.98      586.66     25.85 o 
   4   4  11      395.26      475.37     31.33 o 
   5   4  11      140.09      154.49     22.30 o 
   6   4  11       13.54        7.39     17.47 o 
   7   4  11       10.47       33.32     19.33 o 
   8   4  11       41.09      141.83     61.46 o 
  -8   5  11       20.83       21.28     24.63 o 
  -7   5  11      889.66     1033.81     59.22 o 
  -6   5  11      146.27      127.90     24.05 o 
  -5   5  11     2429.62     2521.44     85.14 o 
  -4   5  11        9.75        6.21     11.98 o 
  -3   5  11     4881.77     4662.71    124.46 o 
  -2   5  11        1.93        4.15     13.28 o 
  -1   5  11     6412.44     6379.92    176.19 o 
   0   5  11        0.02       -8.82     11.38 o 
   1   5  11     6283.80     6210.87    162.15 o 
   2   5  11        3.49       20.98     14.75 o 
   3   5  11     4688.30     4367.03    144.73 o 
   4   5  11        7.36       47.50     30.17 o 
   5   5  11     2286.77     2245.98    133.23 o 
   6   5  11      131.68      114.51     21.35 o 
   7   5  11      822.10      885.30     44.80 o 
   8   5  11       19.88       52.91     70.99 o 
  -8   6  11        5.03       12.38     35.11 o 
  -7   6  11     1160.77     1278.26     80.40 o 
  -6   6  11      136.88      186.39     23.64 o 
  -5   6  11     2007.20     1958.94     64.27 o 
  -4   6  11      675.44      715.83     28.37 o 
  -3   6  11     1481.37     1453.56     46.27 o 
  -2   6  11      751.05      686.53     27.77 o 
  -1   6  11       53.16       85.45     21.69 o 
   0   6  11      973.19     1103.50     38.58 o 
   1   6  11       55.52       77.24     13.35 o 
   2   6  11      745.80      631.35     26.88 o 
   3   6  11     1441.17     1288.12     51.86 o 
   4   6  11      667.25      696.88     33.32 o 
   5   6  11     1862.28     1732.03     72.45 o 
   6   6  11      132.45      199.30     23.33 o 
   7   6  11     1060.83     1186.75     65.53 o 
   8   6  11        3.02       57.56     64.82 o 
  -8   7  11       33.59       31.26     55.67 o 
  -7   7  11      689.72      672.16     49.74 o 
  -6   7  11      327.05      302.56     21.84 o 
  -5   7  11      731.71      740.49     49.11 o 
  -4   7  11        2.83        5.21     13.82 o 
  -3   7  11     1626.10     1692.21     52.31 o 
  -2   7  11      139.75      115.27     15.38 o 
  -1   7  11     1231.59     1293.79     46.22 o 
   0   7  11        0.00        9.78     12.88 o 
   1   7  11     1216.00     1281.82     58.23 o 
   2   7  11      139.28      152.84     16.46 o 
   3   7  11     1541.31     1529.01     65.94 o 
   4   7  11        3.75       16.22     21.13 o 
   5   7  11      689.58      699.45     37.75 o 
   6   7  11      299.98      287.93     36.18 o 
   7   7  11      617.34      573.55     45.26 o 
   8   7  11       28.74       35.99     44.63 o 
  -7   8  11      901.57      853.22     43.56 o 
  -6   8  11        3.05       44.80     18.25 o 
  -5   8  11     1178.58     1123.76     43.03 o 
  -4   8  11      452.90      398.63     25.69 o 
  -3   8  11      692.67      686.45     28.80 o 
  -2   8  11      206.84      180.22     17.39 o 
  -1   8  11      103.98      122.10     16.42 o 
   0   8  11      936.96     1071.08     48.38 o 
   1   8  11       98.97      109.82     20.76 o 
   2   8  11      195.72      183.88     23.90 o 
   3   8  11      656.59      612.71     37.17 o 
   4   8  11      406.36      361.55     24.85 o 
   5   8  11     1078.66     1005.82     43.18 o 
   6   8  11        4.69       40.25     19.54 o 
   7   8  11      827.87      751.16     59.52 o 
  -7   9  11      386.94      371.55     29.89 o 
  -6   9  11       92.13      120.16     22.14 o 
  -5   9  11      215.67      229.50     19.80 o 
  -4   9  11        4.28       33.58     18.70 o 
  -3   9  11     1215.00     1289.08     47.24 o 
  -2   9  11       18.57       21.86     15.85 o 
  -1   9  11     2519.92     2368.15     70.14 o 
   0   9  11        0.04       -9.00     13.56 o 
   1   9  11     2487.59     2324.07     91.86 o 
   2   9  11       14.55       -6.17     14.75 o 
   3   9  11     1176.26     1157.92     64.82 o 
   4   9  11        3.41       -9.96     17.60 o 
   5   9  11      203.17      169.56     22.10 o 
   6   9  11       89.25       99.17     22.93 o 
   7   9  11      346.38      282.07     31.30 o 
  -7  10  11       84.53      111.77     22.82 o 
  -6  10  11      150.17      124.78     27.20 o 
  -5  10  11      384.09      353.47     23.40 o 
  -4  10  11       52.08       72.42     18.12 o 
  -3  10  11       20.22        4.29     13.19 o 
  -2  10  11       53.19       45.46     16.24 o 
  -1  10  11       76.31       75.58     16.15 o 
   0  10  11      166.86      161.80     17.92 o 
   1  10  11       69.25       75.39     16.37 o 
   2  10  11       50.67       31.98     15.40 o 
   3  10  11       20.94       34.17     17.29 o 
   4  10  11       53.65       73.62     19.36 o 
   5  10  11      351.64      320.27     27.73 o 
   6  10  11      137.67      113.14     24.44 o 
   7  10  11       70.47      104.71     25.74 o 
  -7  11  11      320.64      372.15     37.48 o 
  -6  11  11       61.47       77.00     22.15 o 
  -5  11  11     1407.47     1469.39     53.66 o 
  -4  11  11       23.66       23.45     16.89 o 
  -3  11  11     3604.07     3548.58     97.29 o 
  -2  11  11      198.49      210.17     18.11 o 
  -1  11  11     5012.04     5067.40    149.07 o 
   0  11  11        0.01       -4.20     17.38 o 
   1  11  11     4910.12     4987.55    208.42 o 
   2  11  11      201.30      206.49     21.22 o 
   3  11  11     3504.76     3263.71    125.23 o 
   4  11  11       22.73       26.08     16.54 o 
   5  11  11     1350.16     1349.58     50.34 o 
   6  11  11       50.14       97.80     25.53 o 
   7  11  11      301.88      306.93     62.24 o 
  -6  12  11       11.01       44.96     21.94 o 
  -5  12  11      770.88      718.33     41.11 o 
  -4  12  11       94.76      102.70     25.18 o 
  -3  12  11      460.50      476.43     27.71 o 
  -2  12  11      346.04      350.88     21.49 o 
  -1  12  11        0.21       35.19     15.08 o 
   0  12  11     1242.22     1325.88     61.73 o 
   1  12  11        0.40       27.31     16.07 o 
   2  12  11      328.44      349.07     22.13 o 
   3  12  11      426.71      445.55     31.08 o 
   4  12  11       96.13      132.40     28.36 o 
   5  12  11      702.44      684.52     34.33 o 
   6  12  11        7.70       28.30     24.67 o 
  -6  13  11      445.23      383.50     39.51 o 
  -5  13  11     2501.03     2719.50    126.37 o 
  -4  13  11      481.17      474.12     38.56 o 
  -3  13  11     3344.23     3345.04    114.21 o 
  -2  13  11      582.49      552.59     26.69 o 
  -1  13  11     4670.73     4878.77    138.60 o 
   0  13  11        0.02       -0.60     20.15 o 
   1  13  11     4562.03     4733.62    162.35 o 
   2  13  11      549.52      529.48     46.91 o 
   3  13  11     3181.71     3152.25    138.20 o 
   4  13  11      471.03      457.85     32.24 o 
   5  13  11     2365.36     2553.81    105.04 o 
   6  13  11      402.15      358.39     34.55 o 
  -5  14  11       12.86       14.33     22.01 o 
  -4  14  11       15.08       47.14     24.26 o 
  -3  14  11      255.43      310.85     27.04 o 
  -2  14  11       35.44       54.02     16.11 o 
  -1  14  11      180.62      192.87     19.77 o 
   0  14  11       50.81       25.40     15.68 o 
   1  14  11      184.41      190.23     19.36 o 
   2  14  11       38.28       59.90     17.60 o 
   3  14  11      250.41      313.18     24.56 o 
   4  14  11       11.11       45.43     21.80 o 
   5  14  11       16.15       44.19     23.96 o 
  -5  15  11      462.37      409.35     34.84 o 
  -4  15  11       73.31       87.78     23.76 o 
  -3  15  11     1392.48     1411.56     85.58 o 
  -2  15  11      161.65      189.80     20.71 o 
  -1  15  11     1783.32     2004.72     76.38 o 
   0  15  11        0.01       -6.51     14.31 o 
   1  15  11     1769.36     1928.93     61.11 o 
   2  15  11      146.10      145.29     21.34 o 
   3  15  11     1355.24     1312.95     55.54 o 
   4  15  11       77.45       86.67     21.76 o 
   5  15  11      417.58      396.55     34.97 o 
  -4  16  11        7.67       -8.23     22.97 o 
  -3  16  11       42.32       48.47     21.47 o 
  -2  16  11       14.50        1.89     20.13 o 
  -1  16  11        8.40       41.00     16.68 o 
   0  16  11       39.08       33.28     18.11 o 
   1  16  11        5.65       34.64     17.57 o 
   2  16  11       11.68       37.69     22.30 o 
   3  16  11       38.75       25.67     18.37 o 
   4  16  11        8.40       56.43     25.06 o 
  -3  17  11       30.11       21.20     21.12 o 
  -2  17  11       70.00       94.00     24.57 o 
  -1  17  11       42.74       59.79     26.21 o 
   0  17  11        0.17       34.66     18.33 o 
   1  17  11       39.23       33.66     19.17 o 
   2  17  11       62.42      120.32     37.32 o 
   3  17  11       29.62       34.87     19.77 o 
  -2  18  11      160.95      182.09     25.83 o 
  -1  18  11        0.03       22.07     21.60 o 
   0  18  11       20.06       22.16     18.82 o 
   1  18  11        0.06       28.10     27.97 o 
   2  18  11      153.96      133.08     22.88 o 
  -8   0  12      171.70      149.64     55.28 o 
  -7   0  12      516.34      575.90     54.59 o 
  -6   0  12     2830.19     3224.41    161.05 o 
  -5   0  12     2088.08     1960.33     82.17 o 
  -4   0  12       18.45       24.58     18.27 o 
  -3   0  12      138.72      162.22     22.61 o 
  -2   0  12      925.69      802.13     42.17 o 
  -1   0  12     1037.72      998.14     48.71 o 
   0   0  12     5468.30     5257.48    197.64 o 
   1   0  12      959.28      995.12     90.94 o 
   2   0  12      897.46      819.97     44.46 o 
   3   0  12      134.23      137.83     23.86 o 
   4   0  12       18.72       24.61     34.38 o 
   5   0  12     1960.98     1895.12    134.80 o 
   6   0  12     2599.58     2784.49    155.26 o 
   7   0  12      485.91      433.36     43.41 o 
   8   0  12      158.91      152.15     60.80 o 
  -8   1  12       11.56       39.76     24.58 o 
  -7   1  12        4.50       30.27     18.51 o 
  -6   1  12       19.43       35.52     17.48 o 
  -5   1  12       29.38       31.80     13.84 o 
  -4   1  12      265.29      312.01     18.71 o 
  -3   1  12        2.55       -5.76     12.80 o 
  -2   1  12       64.11       58.64     13.44 o 
  -1   1  12       97.08      105.89     15.71 o 
   0   1  12        0.00      -13.34     13.34 o 
   1   1  12       99.16      112.00     14.89 o 
   2   1  12       59.66       48.32     16.52 o 
   3   1  12        2.99       -8.10     17.28 o 
   4   1  12      248.18      268.80     30.86 o 
   5   1  12       25.59       32.38     18.17 o 
   6   1  12       17.65        2.47     18.67 o 
   7   1  12        3.79       12.31     19.49 o 
   8   1  12       10.06       31.80     22.29 o 
  -8   2  12      101.74      135.80     28.11 o 
  -7   2  12      140.78      101.59     20.28 o 
  -6   2  12     2141.50     2280.71     84.78 o 
  -5   2  12     2195.21     2275.95     72.35 o 
  -4   2  12      105.60      115.19     14.86 o 
  -3   2  12      531.40      530.78     23.78 o 
  -2   2  12     6484.36     6297.64    164.57 o 
  -1   2  12     1078.45     1030.31     35.49 o 
   0   2  12        7.25       13.43     16.69 o 
   1   2  12     1088.55     1106.73     37.50 o 
   2   2  12     6310.01     6246.77    163.90 o 
   3   2  12      499.12      491.31     24.63 o 
   4   2  12      102.39      118.89     18.05 o 
   5   2  12     2065.40     2170.42     77.49 o 
   6   2  12     1981.47     2063.64     75.65 o 
   7   2  12      132.17      132.83     22.67 o 
   8   2  12       93.55       83.09     39.19 o 
  -8   3  12       11.54       53.78     36.49 o 
  -7   3  12       28.05       21.40     18.51 o 
  -6   3  12       12.83       40.59     18.40 o 
  -5   3  12        2.79       37.35     15.37 o 
  -4   3  12      148.38      170.83     15.75 o 
  -3   3  12       25.71       30.46     13.97 o 
  -2   3  12       21.58       29.10     18.44 o 
  -1   3  12       33.45       47.51     13.56 o 
   0   3  12        0.00        1.15     12.03 o 
   1   3  12       37.67       74.88     14.38 o 
   2   3  12       19.89       36.16     14.61 o 
   3   3  12       20.11       31.65     16.49 o 
   4   3  12      145.60      148.10     18.67 o 
   5   3  12        1.66       61.01     19.18 o 
   6   3  12       13.22       27.09     24.06 o 
   7   3  12       21.87       64.79     63.30 o 
   8   3  12        9.49       40.34     31.95 o 
  -8   4  12       93.93      141.93     38.85 o 
  -7   4  12      403.63      422.76     60.55 o 
  -6   4  12     3139.09     3071.72     94.77 o 
  -5   4  12       76.97       99.28     15.76 o 
  -4   4  12     1660.10     1599.74     49.45 o 
  -3   4  12      240.03      284.63     18.63 o 
  -2   4  12    10026.16    10081.23    257.77 o 
  -1   4  12     1049.74      999.40     35.30 o 
   0   4  12     4361.38     4499.36    120.37 o 
   1   4  12     1058.56      987.23     35.49 o 
   2   4  12     9779.33     9742.65    249.29 o 
   3   4  12      231.40      259.77     19.25 o 
   4   4  12     1599.61     1553.97     60.58 o 
   5   4  12       68.20       54.81     18.84 o 
   6   4  12     2865.08     2852.76     98.45 o 
   7   4  12      357.04      368.84     29.54 o 
   8   4  12       86.60       58.95     38.19 o 
  -7   5  12        5.09       21.49     23.75 o 
  -6   5  12      224.53      167.21     18.90 o 
  -5   5  12      119.28       94.65     16.27 o 
  -4   5  12        0.07        9.70     13.67 o 
  -3   5  12     2053.93     1971.40     58.61 o 
  -2   5  12      233.48      284.77     19.16 o 
  -1   5  12     2099.65     2150.67     62.84 o 
   0   5  12        0.01        8.27     13.70 o 
   1   5  12     2102.16     2092.96     62.68 o 
   2   5  12      228.84      256.55     19.02 o 
   3   5  12     1982.37     1855.32     58.10 o 
   4   5  12        0.04       21.48     20.58 o 
   5   5  12      117.80       69.69     18.53 o 
   6   5  12      203.88      157.23     23.61 o 
   7   5  12        4.18       26.47     21.35 o 
  -7   6  12      987.19      897.51     56.22 o 
  -6   6  12     3072.96     3051.78    102.11 o 
  -5   6  12       80.52       96.63     17.08 o 
  -4   6  12      543.10      562.00     40.32 o 
  -3   6  12     1590.15     1623.05     51.36 o 
  -2   6  12     3769.13     3825.12    105.30 o 
  -1   6  12      281.88      248.79     20.22 o 
   0   6  12      353.38      366.33     20.79 o 
   1   6  12      255.35      277.68     21.25 o 
   2   6  12     3658.75     3592.93     99.69 o 
   3   6  12     1523.89     1528.42     52.18 o 
   4   6  12      497.15      578.73     30.53 o 
   5   6  12       73.21       50.26     19.89 o 
   6   6  12     2794.50     2778.56    103.12 o 
   7   6  12      880.38      891.73     57.21 o 
  -7   7  12        2.32       23.81     31.58 o 
  -6   7  12      557.52      594.63     30.21 o 
  -5   7  12      370.76      331.11     22.72 o 
  -4   7  12       98.26      118.22     16.78 o 
  -3   7  12     2436.62     2373.30     69.61 o 
  -2   7  12      223.60      201.02     18.30 o 
  -1   7  12     2978.78     2983.93     84.53 o 
   0   7  12        0.11       -7.85     14.82 o 
   1   7  12     2896.51     2877.44     82.13 o 
   2   7  12      225.99      184.11     24.71 o 
   3   7  12     2323.66     2129.18     93.87 o 
   4   7  12       94.38      116.21     19.04 o 
   5   7  12      347.23      399.48     27.82 o 
   6   7  12      505.87      523.60     33.96 o 
   7   7  12        2.02       79.36     31.11 o 
  -7   8  12      182.42      202.26     35.84 o 
  -6   8  12     1377.08     1446.29     62.59 o 
  -5   8  12      154.43      146.82     18.79 o 
  -4   8  12       34.49       38.04     16.01 o 
  -3   8  12       82.55       54.26     15.77 o 
  -2   8  12     2343.74     2266.48     67.77 o 
  -1   8  12      786.63      771.59     31.95 o 
   0   8  12       70.31       77.76     16.22 o 
   1   8  12      783.91      837.79     49.26 o 
   2   8  12     2243.31     2111.52     72.34 o 
   3   8  12       87.76       94.14     18.40 o 
   4   8  12       33.90       82.04     41.57 o 
   5   8  12      152.33      162.39     22.05 o 
   6   8  12     1251.11     1300.62     55.27 o 
   7   8  12      161.12      183.52     52.41 o 
  -7   9  12        7.63       47.89     41.14 o 
  -6   9  12        5.34       42.29     21.47 o 
  -5   9  12      140.43      151.72     25.52 o 
  -4   9  12      192.37      254.12     35.36 o 
  -3   9  12      401.90      342.90     22.63 o 
  -2   9  12       43.15       62.43     15.93 o 
  -1   9  12       52.49       35.25     15.07 o 
   0   9  12        0.03      -10.26     20.49 o 
   1   9  12       57.10       55.05     15.69 o 
   2   9  12       40.05       74.64     18.85 o 
   3   9  12      358.20      314.34     38.43 o 
   4   9  12      168.51      206.39     22.53 o 
   5   9  12      128.39      146.19     21.43 o 
   6   9  12        6.04       64.49     22.12 o 
   7   9  12        6.04       35.86     43.26 o 
  -6  10  12     1704.65     1763.63     74.51 o 
  -5  10  12       24.28       -0.89     18.40 o 
  -4  10  12      197.47      195.84     24.04 o 
  -3  10  12     1514.17     1616.05     50.64 o 
  -2  10  12     1932.54     1908.73     84.36 o 
  -1  10  12      352.75      364.64     24.16 o 
   0  10  12      502.93      492.28     25.78 o 
   1  10  12      366.04      341.34     23.24 o 
   2  10  12     1895.69     1942.28    118.35 o 
   3  10  12     1431.16     1421.82     63.59 o 
   4  10  12      189.34      168.23     21.71 o 
   5  10  12       26.28       45.86     27.86 o 
   6  10  12     1557.95     1483.06     69.02 o 
  -6  11  12      269.41      298.92     28.77 o 
  -5  11  12      122.41      124.32     22.99 o 
  -4  11  12      252.77      294.91     25.28 o 
  -3  11  12       66.87       58.21     27.86 o 
  -2  11  12      280.87      272.00     20.14 o 
  -1  11  12      341.75      349.33     24.88 o 
   0  11  12        0.00       12.83     15.92 o 
   1  11  12      328.98      343.68     30.75 o 
   2  11  12      256.71      311.57     34.96 o 
   3  11  12       68.60      111.38     30.35 o 
   4  11  12      233.91      260.75     29.92 o 
   5  11  12      111.88      140.09     23.93 o 
   6  11  12      242.24      316.45     52.45 o 
  -6  12  12     1403.42     1610.65    125.16 o 
  -5  12  12      138.82      123.13     23.98 o 
  -4  12  12      685.21      595.29     46.75 o 
  -3  12  12     2201.80     2277.51     76.70 o 
  -2  12  12     3472.10     3726.19    108.84 o 
  -1  12  12       81.66       90.35     16.52 o 
   0  12  12     1052.40     1026.94     59.45 o 
   1  12  12       96.17       82.90     21.21 o 
   2  12  12     3428.48     3442.79    125.64 o 
   3  12  12     2077.46     2111.76     69.62 o 
   4  12  12      652.35      611.03     34.43 o 
   5  12  12      128.37      113.29     20.51 o 
   6  12  12     1285.37     1421.17    120.86 o 
  -5  13  12       36.58       66.28     23.03 o 
  -4  13  12       54.81       55.80     19.31 o 
  -3  13  12      177.27      160.24     21.42 o 
  -2  13  12      167.40      181.90     33.75 o 
  -1  13  12      494.56      553.12     27.36 o 
   0  13  12        0.04       11.12     15.93 o 
   1  13  12      468.90      479.12     26.13 o 
   2  13  12      157.45      140.50     22.77 o 
   3  13  12      151.96      175.25     20.82 o 
   4  13  12       46.57       55.45     20.07 o 
   5  13  12       30.40       54.96     31.87 o 
  -5  14  12       27.74       54.26     43.58 o 
  -4  14  12      238.58      262.19     25.21 o 
  -3  14  12      917.01      927.49     42.28 o 
  -2  14  12     2738.82     2914.79    103.55 o 
  -1  14  12      230.05      255.70     23.54 o 
   0  14  12      636.07      601.34     29.15 o 
   1  14  12      205.37      181.27     19.31 o 
   2  14  12     2663.68     2757.21    121.82 o 
   3  14  12      896.84      932.16     40.77 o 
   4  14  12      224.03      272.05     31.96 o 
   5  14  12       23.98       22.71     45.78 o 
  -4  15  12       72.07       50.03     24.88 o 
  -3  15  12        0.64        5.84     18.17 o 
  -2  15  12        5.27       60.52     26.18 o 
  -1  15  12      251.03      284.07     36.94 o 
   0  15  12        0.25       -9.35     16.13 o 
   1  15  12      260.24      272.09     22.36 o 
   2  15  12        3.35       38.05     29.40 o 
   3  15  12        1.88       24.68     19.83 o 
   4  15  12       66.87       78.29     20.29 o 
  -3  16  12      297.41      314.46     27.56 o 
  -2  16  12     1082.83     1197.22     95.15 o 
  -1  16  12      122.90       98.53     19.12 o 
   0  16  12        9.77       18.11     18.48 o 
   1  16  12      116.81      123.01     20.44 o 
   2  16  12     1021.85     1005.00     75.15 o 
   3  16  12      300.39      266.32     24.95 o 
  -2  17  12        0.67       39.03     34.66 o 
  -1  17  12       46.21       46.58     29.83 o 
   0  17  12        0.03       53.10     18.68 o 
   1  17  12       49.21       90.55     28.03 o 
   2  17  12        0.57       35.38     25.97 o 
  -7   1  13      231.93      224.12     23.89 o 
  -6   1  13     1278.40     1278.31     54.92 o 
  -5   1  13     1612.84     1626.20     56.60 o 
  -4   1  13     1763.75     1794.59     55.04 o 
  -3   1  13     2291.56     2227.63     65.60 o 
  -2   1  13      608.21      539.22     24.52 o 
  -1   1  13     3089.01     3177.31     88.64 o 
   0   1  13        0.03        2.47     12.93 o 
   1   1  13     3096.11     3192.53     90.26 o 
   2   1  13      585.30      511.97     25.69 o 
   3   1  13     2207.09     2142.96     64.76 o 
   4   1  13     1649.12     1612.70     61.62 o 
   5   1  13     1484.51     1649.15     64.47 o 
   6   1  13     1148.93     1179.59     51.69 o 
   7   1  13      213.55      238.46     26.53 o 
  -7   2  13      303.78      287.87     26.18 o 
  -6   2  13       29.18       24.71     18.32 o 
  -5   2  13       15.97       48.25     16.62 o 
  -4   2  13        2.07        6.54     14.16 o 
  -3   2  13       34.73       72.14     15.30 o 
  -2   2  13      375.68      380.65     21.65 o 
  -1   2  13       44.95       24.38     13.85 o 
   0   2  13       67.74       41.51     15.08 o 
   1   2  13       49.09       47.40     14.80 o 
   2   2  13      328.94      334.72     21.11 o 
   3   2  13       33.96       63.37     16.58 o 
   4   2  13        0.29      -17.05     17.05 o 
   5   2  13       13.29       68.54     23.34 o 
   6   2  13       22.95       45.85     20.64 o 
   7   2  13      269.70      303.40     29.68 o 
  -7   3  13      345.66      265.09     27.14 o 
  -6   3  13        5.15        5.63     18.30 o 
  -5   3  13     3469.82     3451.14    105.98 o 
  -4   3  13       34.66       47.27     14.93 o 
  -3   3  13     3394.08     3486.44     96.52 o 
  -2   3  13       50.57       38.22     14.79 o 
  -1   3  13     3399.90     3226.98     90.42 o 
   0   3  13        0.08      -10.17     13.64 o 
   1   3  13     3305.88     3125.82     88.48 o 
   2   3  13       42.41       30.76     14.98 o 
   3   3  13     3196.57     3251.92     92.13 o 
   4   3  13       29.06       44.80     18.85 o 
   5   3  13     3192.46     3150.41    106.20 o 
   6   3  13        8.04       39.88     19.65 o 
   7   3  13      341.44      346.70     29.47 o 
  -7   4  13      593.02      543.68     43.45 o 
  -6   4  13       32.50       66.82     20.11 o 
  -5   4  13      360.81      378.06     24.04 o 
  -4   4  13       17.85       24.56     14.47 o 
  -3   4  13     1414.18     1459.55     47.29 o 
  -2   4  13      149.99      130.77     17.98 o 
  -1   4  13      365.00      349.87     27.95 o 
   0   4  13      464.96      443.81     23.22 o 
   1   4  13      337.89      299.06     20.45 o 
   2   4  13      133.10      114.48     16.04 o 
   3   4  13     1336.49     1454.76     53.13 o 
   4   4  13       16.01       52.15     31.49 o 
   5   4  13      334.45      381.05     28.60 o 
   6   4  13       32.81       44.96     21.00 o 
   7   4  13      544.66      492.05     37.04 o 
  -7   5  13      320.67      346.49     35.41 o 
  -6   5  13      389.67      393.13     29.82 o 
  -5   5  13     1639.24     1693.04     58.75 o 
  -4   5  13      100.10      105.04     21.92 o 
  -3   5  13     2931.00     3069.17     86.35 o 
  -2   5  13       84.98       44.39     15.08 o 
  -1   5  13     3241.37     3064.45     86.53 o 
   0   5  13        0.07       -7.01     14.43 o 
   1   5  13     3212.65     3049.23     86.90 o 
   2   5  13       82.98       17.40     14.69 o 
   3   5  13     2754.28     3000.70    131.92 o 
   4   5  13       94.82       90.81     20.10 o 
   5   5  13     1505.87     1547.54     76.00 o 
   6   5  13      343.18      389.50     30.14 o 
   7   5  13      291.28      285.63     29.04 o 
  -7   6  13      265.32      250.12     33.89 o 
  -6   6  13        2.25       36.07     17.61 o 
  -5   6  13       30.73       68.43     17.04 o 
  -4   6  13      890.59      946.86     38.54 o 
  -3   6  13      488.90      471.09     34.76 o 
  -2   6  13     1268.33     1219.82     42.03 o 
  -1   6  13        4.00       14.53     19.00 o 
   0   6  13     4002.79     3838.07    105.85 o 
   1   6  13        5.78        2.00     17.45 o 
   2   6  13     1196.27     1120.99     47.66 o 
   3   6  13      475.91      443.25     28.00 o 
   4   6  13      825.85      791.54     45.37 o 
   5   6  13       24.05       21.15     19.59 o 
   6   6  13        3.43       20.95     19.84 o 
   7   6  13      235.86      226.64     44.43 o 
  -6   7  13       46.14       72.13     21.91 o 
  -5   7  13      410.38      450.93     33.71 o 
  -4   7  13       53.79       70.43     18.01 o 
  -3   7  13      840.81      787.67     34.59 o 
  -2   7  13       32.28       77.75     17.54 o 
  -1   7  13      130.38       93.05     17.47 o 
   0   7  13        0.05       21.59     17.59 o 
   1   7  13      136.64      130.73     16.59 o 
   2   7  13       31.88       56.01     16.85 o 
   3   7  13      813.94      776.20     39.73 o 
   4   7  13       54.22       54.05     19.46 o 
   5   7  13      351.73      360.44     28.81 o 
   6   7  13       43.00       65.30     22.79 o 
  -6   8  13       17.38       12.39     23.58 o 
  -5   8  13       51.98       45.20     19.01 o 
  -4   8  13      791.50      751.94     35.18 o 
  -3   8  13       81.28       83.83     17.34 o 
  -2   8  13      855.67      827.50     36.29 o 
  -1   8  13       38.25       71.22     18.36 o 
   0   8  13     1441.88     1296.95     64.40 o 
   1   8  13       34.19       62.71     15.34 o 
   2   8  13      823.61      769.41     32.60 o 
   3   8  13       73.76      111.28     19.40 o 
   4   8  13      770.11      646.86     60.18 o 
   5   8  13       51.82       35.85     20.27 o 
   6   8  13       13.08       26.50     24.18 o 
  -6   9  13        0.22        2.88     20.74 o 
  -5   9  13      246.50      254.70     34.44 o 
  -4   9  13       19.84        1.70     17.41 o 
  -3   9  13      299.11      330.31     24.88 o 
  -2   9  13       68.25       64.42     17.95 o 
  -1   9  13        9.40        0.57     15.76 o 
   0   9  13        0.10       23.91     15.84 o 
   1   9  13       11.26        9.21     18.77 o 
   2   9  13       60.08       65.77     15.83 o 
   3   9  13      283.18      300.34     25.12 o 
   4   9  13       22.54       32.66     33.93 o 
   5   9  13      223.69      196.43     23.97 o 
   6   9  13        0.88       49.11     42.41 o 
  -6  10  13       30.45       30.18     27.26 o 
  -5  10  13       75.10      119.49     20.19 o 
  -4  10  13        1.56       18.37     25.24 o 
  -3  10  13      691.73      743.48     36.04 o 
  -2  10  13      150.19      134.74     18.85 o 
  -1  10  13       71.58       60.65     17.90 o 
   0  10  13        9.11       -9.37     19.76 o 
   1  10  13       67.88       67.23     17.83 o 
   2  10  13      147.41      152.68     24.91 o 
   3  10  13      655.97      656.59     49.83 o 
   4  10  13        0.88       41.56     21.04 o 
   5  10  13       70.33      116.21     23.02 o 
   6  10  13       26.71       29.85     45.04 o 
  -5  11  13      522.08      525.27     37.08 o 
  -4  11  13       70.12       87.53     19.24 o 
  -3  11  13      251.04      232.97     23.75 o 
  -2  11  13       82.23       83.75     17.44 o 
  -1  11  13      537.56      473.28     36.64 o 
   0  11  13        0.00       33.20     17.61 o 
   1  11  13      521.38      500.74     28.31 o 
   2  11  13       74.25       94.86     22.58 o 
   3  11  13      252.35      246.75     25.14 o 
   4  11  13       60.30       52.08     35.15 o 
   5  11  13      485.46      487.91     30.88 o 
  -5  12  13       27.41       43.24     23.97 o 
  -4  12  13      253.02      275.58     24.30 o 
  -3  12  13      130.36      109.40     21.25 o 
  -2  12  13      916.30      946.05     40.03 o 
  -1  12  13       86.11      101.84     20.17 o 
   0  12  13      467.77      445.20     35.15 o 
   1  12  13       85.20       95.67     17.39 o 
   2  12  13      900.18      951.22     67.72 o 
   3  12  13      121.93      109.33     19.50 o 
   4  12  13      231.82      244.99     23.50 o 
   5  12  13       26.54       63.42     20.64 o 
  -4  13  13      531.75      588.55     33.55 o 
  -3  13  13      232.90      249.07     24.11 o 
  -2  13  13      335.80      365.60     32.44 o 
  -1  13  13      318.81      306.30     22.64 o 
   0  13  13        0.06       14.04     15.82 o 
   1  13  13      307.46      313.68     23.22 o 
   2  13  13      328.33      349.87     25.45 o 
   3  13  13      219.94      207.60     35.46 o 
   4  13  13      514.70      564.87     60.00 o 
  -4  14  13       10.35       20.30     42.25 o 
  -3  14  13        7.14        2.49     19.37 o 
  -2  14  13       56.89       87.20     22.12 o 
  -1  14  13      222.62      225.69     21.43 o 
   0  14  13       91.40      163.31     20.09 o 
   1  14  13      212.88      165.61     20.55 o 
   2  14  13       61.94       93.84     23.51 o 
   3  14  13        7.54       42.99     29.73 o 
   4  14  13        8.92       14.55     35.61 o 
  -3  15  13      169.98      168.75     35.96 o 
  -2  15  13       21.47       59.76     24.08 o 
  -1  15  13      294.76      323.86     23.38 o 
   0  15  13        0.04        6.56     18.65 o 
   1  15  13      287.30      333.71     32.09 o 
   2  15  13       23.03       49.63     29.67 o 
   3  15  13      165.97      198.33     33.71 o 
  -1  16  13        8.55       14.62     33.95 o 
   0  16  13       30.37       63.79     26.75 o 
   1  16  13        7.69       29.43     19.52 o 
  -6   0  14     2068.10     1948.87    109.28 o 
  -5   0  14     1196.10     1279.09     78.66 o 
  -4   0  14      480.40      431.50     33.60 o 
  -3   0  14        3.54      -16.98     20.71 o 
  -2   0  14     8187.77     8324.70    306.74 o 
  -1   0  14      114.83      128.55     23.89 o 
   0   0  14      307.10      348.88     30.92 o 
   1   0  14      110.89      114.62     24.23 o 
   2   0  14     7775.10     7968.47    294.57 o 
   3   0  14        2.51        3.18     26.82 o 
   4   0  14      441.92      388.29     46.95 o 
   5   0  14     1140.18     1158.31     72.42 o 
   6   0  14     1870.36     2003.47    155.81 o 
  -6   1  14      153.68      152.62     23.40 o 
  -5   1  14       72.59       81.34     19.64 o 
  -4   1  14       70.78       68.27     16.34 o 
  -3   1  14      123.55      114.61     16.92 o 
  -2   1  14      104.13      104.44     18.41 o 
  -1   1  14      171.01      216.42     24.22 o 
   0   1  14        0.26       -3.00     13.44 o 
   1   1  14      166.32      162.63     18.63 o 
   2   1  14       95.89      120.83     19.04 o 
   3   1  14      133.67      107.15     20.31 o 
   4   1  14       69.20       69.03     38.71 o 
   5   1  14       70.02       63.59     21.26 o 
   6   1  14      148.01      135.53     23.75 o 
  -6   2  14     1509.93     1476.20     62.80 o 
  -5   2  14      191.88      203.63     20.64 o 
  -4   2  14      997.45     1080.58     39.07 o 
  -3   2  14       74.70       63.84     16.30 o 
  -2   2  14     8364.70     8497.09    220.40 o 
  -1   2  14       34.93       43.39     14.79 o 
   0   2  14     2883.22     2678.26     77.62 o 
   1   2  14       37.11       45.95     15.26 o 
   2   2  14     8081.28     8127.30    212.74 o 
   3   2  14       65.14       63.99     18.17 o 
   4   2  14      951.82     1066.37     47.74 o 
   5   2  14      170.34      143.62     26.80 o 
   6   2  14     1361.33     1348.12     58.08 o 
  -6   3  14      384.05      454.55     31.28 o 
  -5   3  14      130.09      128.08     23.61 o 
  -4   3  14      399.29      434.14     28.74 o 
  -3   3  14      463.06      451.45     29.96 o 
  -2   3  14       63.87      126.31     17.72 o 
  -1   3  14      499.09      530.06     26.12 o 
   0   3  14        0.00       16.68     18.53 o 
   1   3  14      488.34      518.92     26.25 o 
   2   3  14       58.44      110.38     18.98 o 
   3   3  14      448.39      389.25     27.76 o 
   4   3  14      377.54      369.60     35.70 o 
   5   3  14      115.85       55.63     22.22 o 
   6   3  14      343.13      402.74     31.35 o 
  -6   4  14     1563.31     1786.55     72.45 o 
  -5   4  14      124.07      138.61     19.84 o 
  -4   4  14      625.25      600.39     30.38 o 
  -3   4  14      864.15      969.20     36.64 o 
  -2   4  14     4976.99     4744.58    128.91 o 
  -1   4  14        4.49        4.60     14.84 o 
   0   4  14     1489.18     1459.37     48.77 o 
   1   4  14        2.78       16.70     15.61 o 
   2   4  14     4819.82     4605.20    134.89 o 
   3   4  14      801.95      908.77     40.46 o 
   4   4  14      592.32      481.84     61.51 o 
   5   4  14      119.51      154.97     23.48 o 
   6   4  14     1401.53     1548.81     71.86 o 
  -6   5  14      381.94      456.63     53.48 o 
  -5   5  14        0.36        2.70     16.17 o 
  -4   5  14      799.47      854.49     37.25 o 
  -3   5  14        4.05        3.94     14.72 o 
  -2   5  14      151.19      170.00     18.78 o 
  -1   5  14        2.95       10.75     14.20 o 
   0   5  14        0.21      -14.31     14.31 o 
   1   5  14        2.55        2.66     15.49 o 
   2   5  14      142.26      163.99     21.64 o 
   3   5  14        2.15        2.63     17.13 o 
   4   5  14      730.77      768.41     39.91 o 
   5   5  14        0.30       34.51     24.13 o 
   6   5  14      331.71      385.02     31.09 o 
  -6   6  14     2079.27     2237.29     86.00 o 
  -5   6  14        6.57        4.33     17.26 o 
  -4   6  14       17.44       31.35     19.95 o 
  -3   6  14      563.87      532.20     27.15 o 
  -2   6  14     1810.49     1806.17     57.94 o 
  -1   6  14        8.25       -0.24     15.06 o 
   0   6  14       64.71       46.66     15.53 o 
   1   6  14       11.14        1.95     15.70 o 
   2   6  14     1690.65     1634.00     54.35 o 
   3   6  14      534.97      526.77     32.49 o 
   4   6  14       13.86        8.62     19.02 o 
   5   6  14        8.05       44.22     20.46 o 
   6   6  14     1889.45     1915.96     79.70 o 
  -6   7  14      371.38      447.97     68.14 o 
  -5   7  14       14.50       32.67     17.39 o 
  -4   7  14      466.88      452.63     27.21 o 
  -3   7  14      229.46      243.91     22.84 o 
  -2   7  14      424.63      398.70     23.99 o 
  -1   7  14     1100.42      979.13     40.77 o 
   0   7  14        0.03       -5.82     15.42 o 
   1   7  14     1071.73     1014.72     52.46 o 
   2   7  14      391.05      391.28     24.23 o 
   3   7  14      211.81      244.72     25.25 o 
   4   7  14      460.00      504.29     50.05 o 
   5   7  14       11.06       32.23     22.27 o 
   6   7  14      343.06      379.83     32.48 o 
  -5   8  14      562.90      640.79     35.64 o 
  -4   8  14       79.95       95.83     20.24 o 
  -3   8  14       11.42       42.22     20.50 o 
  -2   8  14     1575.78     1629.66     57.62 o 
  -1   8  14       93.59       86.50     17.74 o 
   0   8  14        5.74       34.09     17.45 o 
   1   8  14       87.31       86.48     17.23 o 
   2   8  14     1536.80     1558.49     84.28 o 
   3   8  14       11.51       42.52     19.00 o 
   4   8  14       73.24       64.99     26.00 o 
   5   8  14      517.14      558.20     49.96 o 
  -5   9  14       34.48       50.06     19.76 o 
  -4   9  14        3.26       25.57     18.94 o 
  -3   9  14        4.65       -2.41     17.47 o 
  -2   9  14        6.50       25.49     22.93 o 
  -1   9  14       99.30      102.28     19.58 o 
   0   9  14        0.00        4.12     17.45 o 
   1   9  14       98.21      107.82     17.92 o 
   2   9  14        4.70       26.75     18.90 o 
   3   9  14        3.74       23.22     18.72 o 
   4   9  14        4.08       76.90     36.73 o 
   5   9  14       27.84       52.08     43.32 o 
  -5  10  14      311.08      367.30     44.18 o 
  -4  10  14       60.12       48.13     22.35 o 
  -3  10  14        9.82       -8.09     18.42 o 
  -2  10  14      878.08      858.61     56.17 o 
  -1  10  14      188.84      156.56     20.80 o 
   0  10  14      477.79      661.68     40.94 o 
   1  10  14      197.47      178.64     21.78 o 
   2  10  14      860.26      766.04     65.06 o 
   3  10  14       12.53       26.19     19.93 o 
   4  10  14       55.75       74.11     46.24 o 
   5  10  14      303.70      378.25     34.83 o 
  -4  11  14       19.83       46.31     20.12 o 
  -3  11  14      380.72      426.27     29.58 o 
  -2  11  14       90.17      119.51     23.26 o 
  -1  11  14      691.55      736.43     38.80 o 
   0  11  14        0.03        3.73     18.07 o 
   1  11  14      677.06      709.34     38.30 o 
   2  11  14       88.78       98.17     29.70 o 
   3  11  14      359.83      415.61     30.67 o 
   4  11  14       19.36       75.15     26.28 o 
  -4  12  14       20.81       28.20     20.77 o 
  -3  12  14      176.67      130.65     21.73 o 
  -2  12  14      322.05      345.34     33.92 o 
  -1  12  14       15.58        9.51     16.68 o 
   0  12  14      429.00      426.97     46.69 o 
   1  12  14       15.27       23.51     24.19 o 
   2  12  14      299.02      362.72     40.21 o 
   3  12  14      164.65      184.76     25.32 o 
   4  12  14       24.76       63.71     25.05 o 
  -3  13  14       68.89      101.46     22.89 o 
  -2  13  14        2.08       34.08     24.28 o 
  -1  13  14       59.35       87.10     21.65 o 
   0  13  14        0.13        3.39     17.35 o 
   1  13  14       57.57       57.96     29.53 o 
   2  13  14        2.40       41.31     18.99 o 
   3  13  14       61.17       72.32     22.51 o 
  -2  14  14     1118.25     1128.27     49.71 o 
  -1  14  14        6.37       27.64     22.27 o 
   0  14  14      108.42       92.19     19.43 o 
   1  14  14        4.21       53.05     35.43 o 
   2  14  14     1122.54     1171.09     52.93 o 
   0  15  14        0.04       10.26     29.62 o 
  -6   1  15       24.36       36.46     30.85 o 
  -5   1  15     1172.07     1228.40     54.99 o 
  -4   1  15        0.34       -0.68     17.06 o 
  -3   1  15     1697.73     1853.52     58.53 o 
  -2   1  15      114.57      160.48     18.73 o 
  -1   1  15     4204.72     4219.50    116.19 o 
   0   1  15        0.07        4.44     16.01 o 
   1   1  15     4097.87     3967.11    111.49 o 
   2   1  15       97.13       91.45     18.36 o 
   3   1  15     1619.69     1769.44     67.78 o 
   4   1  15        0.38        7.39     19.98 o 
   5   1  15     1081.21     1091.87     52.11 o 
   6   1  15       23.58      100.92     46.14 o 
  -6   2  15       49.85       56.48     23.89 o 
  -5   2  15        0.87      -10.76     19.36 o 
  -4   2  15      759.57      752.22     35.41 o 
  -3   2  15       10.15       30.25     15.96 o 
  -2   2  15      838.29      896.85     35.74 o 
  -1   2  15        2.61       16.15     16.05 o 
   0   2  15     2083.99     2219.76     68.36 o 
   1   2  15        1.13       10.45     16.55 o 
   2   2  15      779.93      807.03     34.77 o 
   3   2  15       10.37        9.25     18.81 o 
   4   2  15      684.09      708.77     39.06 o 
   5   2  15        1.45       11.47     20.74 o 
   6   2  15       42.50        4.71     24.00 o 
  -6   3  15      597.95      587.46     44.65 o 
  -5   3  15      479.68      442.09     34.30 o 
  -4   3  15      216.94      226.94     22.25 o 
  -3   3  15      638.06      565.76     28.57 o 
  -2   3  15      355.80      322.02     22.52 o 
  -1   3  15     2175.07     2299.04     70.11 o 
   0   3  15        0.01       21.22     15.94 o 
   1   3  15     2118.05     2252.22     69.14 o 
   2   3  15      331.06      365.69     24.85 o 
   3   3  15      588.13      524.16     38.95 o 
   4   3  15      198.09      179.53     24.21 o 
   5   3  15      429.04      435.69     32.29 o 
   6   3  15      523.37      496.96     41.65 o 
  -5   4  15      130.08      145.35     23.39 o 
  -4   4  15      452.36      514.05     29.69 o 
  -3   4  15      258.73      234.55     20.83 o 
  -2   4  15      554.74      549.07     29.91 o 
  -1   4  15       27.67       43.14     17.21 o 
   0   4  15     1141.64     1106.02     41.04 o 
   1   4  15       26.02       16.99     16.44 o 
   2   4  15      543.43      526.14     55.80 o 
   3   4  15      252.33      272.74     28.67 o 
   4   4  15      440.37      474.45     51.89 o 
   5   4  15      120.99      106.32     23.49 o 
  -5   5  15      557.73      565.51     31.63 o 
  -4   5  15      292.66      259.45     23.51 o 
  -3   5  15      324.90      361.97     28.61 o 
  -2   5  15      184.21      195.92     19.89 o 
  -1   5  15      943.02      946.99     37.32 o 
   0   5  15        0.13       -0.65     20.21 o 
   1   5  15      939.73      930.83     37.75 o 
   2   5  15      169.65      159.70     23.74 o 
   3   5  15      323.32      373.39     46.83 o 
   4   5  15      282.66      269.87     27.40 o 
   5   5  15      521.22      561.99     36.25 o 
  -5   6  15       75.74       90.41     20.72 o 
  -4   6  15       36.82       39.26     17.99 o 
  -3   6  15      397.93      419.97     27.59 o 
  -2   6  15        4.63       24.88     17.28 o 
  -1   6  15      133.45      197.96     27.32 o 
   0   6  15       62.31       74.33     17.33 o 
   1   6  15      120.22      120.15     18.46 o 
   2   6  15        3.78       16.29     19.98 o 
   3   6  15      384.73      389.09     27.62 o 
   4   6  15       31.07       27.49     20.67 o 
   5   6  15       63.71      109.51     28.76 o 
  -5   7  15      434.81      439.75     29.24 o 
  -4   7  15      146.74      164.08     21.44 o 
  -3   7  15      685.08      665.38     33.49 o 
  -2   7  15       53.77       54.62     17.99 o 
  -1   7  15      375.86      328.88     31.53 o 
   0   7  15        0.05        6.93     17.52 o 
   1   7  15      361.90      354.91     24.25 o 
   2   7  15       49.80       47.00     20.83 o 
   3   7  15      651.37      607.83     64.50 o 
   4   7  15      136.52      157.37     24.76 o 
   5   7  15      413.45      461.35     34.42 o 
  -4   8  15        2.85        9.16     17.59 o 
  -3   8  15      136.04      162.92     21.39 o 
  -2   8  15        1.78       10.80     17.87 o 
  -1   8  15       26.91       26.73     17.32 o 
   0   8  15        7.04        4.62     16.52 o 
   1   8  15       27.84       46.63     17.36 o 
   2   8  15        2.65        7.44     21.96 o 
   3   8  15      130.76      166.56     40.71 o 
   4   8  15        2.57       37.64     20.86 o 
  -4   9  15      566.83      510.92     30.77 o 
  -3   9  15      448.65      445.13     28.38 o 
  -2   9  15      257.73      322.91     24.69 o 
  -1   9  15      630.32      620.66     32.96 o 
   0   9  15        0.02       23.67     16.24 o 
   1   9  15      588.81      566.78     29.85 o 
   2   9  15      254.37      290.89     29.78 o 
   3   9  15      416.53      410.65     30.02 o 
   4   9  15      541.16      501.57     49.89 o 
  -4  10  15      337.66      394.38     40.53 o 
  -3  10  15       29.17       67.72     21.69 o 
  -2  10  15      203.93      207.70     29.12 o 
  -1  10  15       44.14       75.79     22.30 o 
   0  10  15      402.86      366.24     25.33 o 
   1  10  15       50.37       71.75     21.27 o 
   2  10  15      196.15      220.70     43.22 o 
   3  10  15       33.71       49.02     25.74 o 
   4  10  15      314.62      327.98     38.20 o 
  -3  11  15       96.14      114.91     22.72 o 
  -2  11  15       41.50       54.06     20.40 o 
  -1  11  15      219.05      202.42     23.95 o 
   0  11  15        0.00       -7.65     18.81 o 
   1  11  15      222.51      166.52     28.99 o 
   2  11  15       43.64       31.68     24.09 o 
   3  11  15       99.71      101.45     25.07 o 
  -2  12  15      115.92      160.18     25.61 o 
  -1  12  15      317.73      290.21     34.25 o 
   0  12  15      104.78      137.82     23.38 o 
   1  12  15      294.86      273.90     29.24 o 
   2  12  15      100.68      101.61     26.35 o 
  -1  13  15       24.70       31.20     29.71 o 
   0  13  15        0.10       24.80     26.10 o 
   1  13  15       23.41       56.89     31.45 o 
  -5   0  16       20.11       33.13     30.81 o 
  -4   0  16       21.34        5.12     28.29 o 
  -3   0  16        8.02       23.59     25.59 o 
  -2   0  16     3992.83     4136.43    163.86 o 
  -1   0  16      129.50      156.21     39.33 o 
   0   0  16      145.87      200.47     29.60 o 
   1   0  16      134.47      118.04     27.56 o 
   2   0  16     3899.97     4010.66    162.61 o 
   3   0  16        7.60       -2.88     35.73 o 
   4   0  16       22.65       35.51     30.80 o 
   5   0  16       13.28       22.76     34.47 o 
  -5   1  16       20.66       61.06     26.53 o 
  -4   1  16       82.94       83.01     20.73 o 
  -3   1  16      306.01      348.37     24.72 o 
  -2   1  16       45.87      113.73     19.73 o 
  -1   1  16      506.85      517.40     28.13 o 
   0   1  16        0.01        4.30     16.52 o 
   1   1  16      495.75      467.64     27.45 o 
   2   1  16       44.64       95.14     21.74 o 
   3   1  16      299.08      320.56     44.25 o 
   4   1  16       80.79       65.04     22.38 o 
   5   1  16       17.97       77.64     25.62 o 
  -5   2  16      306.65      312.50     29.58 o 
  -4   2  16        5.60       16.30     25.03 o 
  -3   2  16      371.50      397.29     25.50 o 
  -2   2  16     2352.41     2390.46     72.91 o 
  -1   2  16       22.93       52.37     18.24 o 
   0   2  16       38.58       25.45     16.88 o 
   1   2  16       26.55       35.90     17.58 o 
   2   2  16     2245.29     2282.69     78.18 o 
   3   2  16      355.01      357.85     29.52 o 
   4   2  16        4.80       11.85     19.79 o 
   5   2  16      276.07      314.41     35.62 o 
  -4   3  16      100.54       91.91     21.04 o 
  -3   3  16      958.36      922.21     37.82 o 
  -2   3  16      118.73      217.96     35.84 o 
  -1   3  16     1675.07     1810.41     72.22 o 
   0   3  16        0.01       11.38     16.31 o 
   1   3  16     1644.80     1718.71     61.78 o 
   2   3  16      106.52      179.88     23.72 o 
   3   3  16      902.57      929.31     48.13 o 
   4   3  16      100.06      128.33     23.93 o 
  -4   4  16       77.83       59.57     19.90 o 
  -3   4  16      273.07      264.94     24.04 o 
  -2   4  16      742.59      772.77     34.54 o 
  -1   4  16       39.65       60.35     18.18 o 
   0   4  16       24.99       58.90     18.40 o 
   1   4  16       36.41       79.62     22.96 o 
   2   4  16      691.76      722.70     37.60 o 
   3   4  16      268.43      268.63     28.05 o 
   4   4  16       75.06       71.83     22.55 o 
  -4   5  16       12.15       21.38     18.85 o 
  -3   5  16      220.15      197.19     22.96 o 
  -2   5  16       23.37       28.53     18.61 o 
  -1   5  16      241.78      253.44     22.26 o 
   0   5  16        0.00       39.19     18.09 o 
   1   5  16      235.79      251.52     22.96 o 
   2   5  16       22.15       38.35     27.72 o 
   3   5  16      198.22      175.50     25.09 o 
   4   5  16       13.25       37.51     22.28 o 
  -4   6  16        4.47       26.04     20.22 o 
  -3   6  16       38.55       38.63     19.81 o 
  -2   6  16     1549.56     1563.08     54.07 o 
  -1   6  16        2.19        0.37     17.56 o 
   0   6  16       15.79       -6.79     16.49 o 
   1   6  16        1.79       15.32     17.08 o 
   2   6  16     1521.86     1591.76     73.19 o 
   3   6  16       36.71       28.44     25.44 o 
   4   6  16        3.53      -21.15     21.15 o 
  -4   7  16        5.68      -10.04     26.58 o 
  -3   7  16        0.25       14.60     18.95 o 
  -2   7  16       13.82       44.72     19.69 o 
  -1   7  16        4.71       17.48     17.95 o 
   0   7  16        0.01        9.71     17.88 o 
   1   7  16        5.33       41.41     20.10 o 
   2   7  16       15.32       60.39     24.79 o 
   3   7  16        0.20        1.72     20.97 o 
   4   7  16        5.97       19.30     25.62 o 
  -3   8  16      313.27      335.35     27.22 o 
  -2   8  16     3522.00     3751.49    117.80 o 
  -1   8  16       41.13       65.73     19.78 o 
   0   8  16      525.57      538.58     29.58 o 
   1   8  16       45.08       71.61     22.68 o 
   2   8  16     3432.99     3734.46    153.78 o 
   3   8  16      290.45      339.01     29.79 o 
  -3   9  16       42.98      121.20     32.55 o 
  -2   9  16        5.11       32.43     20.08 o 
  -1   9  16      327.15      370.36     26.78 o 
   0   9  16        0.13        3.61     23.81 o 
   1   9  16      312.60      398.00     41.40 o 
   2   9  16        3.29       42.62     42.56 o 
   3   9  16       39.60       42.63     43.79 o 
  -2  10  16     2419.98     2434.66     85.02 o 
  -1  10  16        1.08       44.70     22.20 o 
   0  10  16      622.29      661.41     45.57 o 
   1  10  16        0.95       52.92     26.25 o 
   2  10  16     2289.73     2235.58    176.76 o 
   0  11  16        0.01       13.87     29.10 o 
  -3   1  17      286.75      242.23     24.66 o 
  -2   1  17        0.77       20.15     18.20 o 
  -1   1  17      268.75      275.77     23.60 o 
   0   1  17        0.04       -2.63     18.41 o 
   1   1  17      250.29      236.32     22.97 o 
   2   1  17        0.89       50.77     23.43 o 
   3   1  17      272.82      308.47     42.07 o 
  -3   2  17      518.56      509.46     31.26 o 
  -2   2  17      115.38      126.80     20.79 o 
  -1   2  17        0.71       30.65     18.85 o 
   0   2  17      816.77      943.07     39.52 o 
   1   2  17        1.21       18.78     18.16 o 
   2   2  17      102.92      115.78     24.25 o 
   3   2  17      480.21      482.11     34.98 o 
  -3   3  17       14.43       61.41     21.16 o 
  -2   3  17        9.30       29.11     18.79 o 
  -1   3  17        7.35       41.19     19.17 o 
   0   3  17        0.26       51.31     18.85 o 
   1   3  17        8.59       26.80     18.08 o 
   2   3  17        9.57       45.43     20.95 o 
   3   3  17       16.13       25.65     23.13 o 
  -3   4  17      197.58      191.55     24.38 o 
  -2   4  17       33.44       68.25     22.61 o 
  -1   4  17       18.91       78.27     28.03 o 
   0   4  17      582.79      506.89     32.51 o 
   1   4  17       16.59       31.47     32.48 o 
   2   4  17       36.10       67.77     21.78 o 
   3   4  17      192.14      173.00     33.30 o 
  -3   5  17       68.70       73.83     29.04 o 
  -2   5  17        1.22      -19.35     19.35 o 
  -1   5  17       10.72       37.42     18.85 o 
   0   5  17        0.04       24.62     17.22 o 
   1   5  17       11.40       61.89     21.94 o 
   2   5  17        0.90       33.33     41.09 o 
   3   5  17       69.86       77.33     29.44 o 
  -2   6  17       93.15      110.31     22.92 o 
  -1   6  17        1.25       15.25     19.31 o 
   0   6  17        9.71       38.70     19.08 o 
   1   6  17        2.22       31.52     31.84 o 
   2   6  17       90.22      114.40     23.44 o 
  -2   7  17       82.73       95.80     31.87 o 
  -1   7  17     1235.94     1248.12     63.78 o 
   0   7  17        0.05       17.81     20.10 o 
   1   7  17     1207.35     1201.65     92.06 o 
   2   7  17       81.36      140.41     33.09 o 
   0   8  17       18.08       69.80     23.83 o 
  -1   0  18        3.87       21.72     39.17 o 
   0   0  18      112.81      161.12     30.72 o 
   1   0  18        2.23        2.21     36.72 o 
  -1   1  18        0.24       18.11     27.77 o 
   0   1  18        0.01       43.62     19.79 o 
   1   1  18        0.48        7.74     22.45 o 
   0   2  18      233.16      222.69     27.26 o 
                                                 
